# Supplementary material for: Transcriptome Analysis of Targeted Mouse Mutations Reveals the Topography of Local Changes in Gene Expression
Source: PLoS Genet. 2016 Feb 3;12(2):e1005691. doi: 10.1371/journal.pgen.1005691 (PMC4739719; doi:10.1371/journal.pgen.1005691)
Supplement: S1 Table — Data from all of the libraries sequenced are included in this table. Line = targeted gene. Synonym = synonym if available for the targeted gene. Tissue = tissue from which the cDNA library was produced. Chromosome = chromosome carrying the targeted gene. Gene = gene ID for all genes within +/- 500kb of the target. Start and End = the location of that gene on the chromosome, Centrum Distance = the distance of the gene from the center of the targeted gene in that library. Strand = the strand location for each gene ID. HOM = normalized readcounts from the mutant library. WT = wild type control normalized read counts. P value is the result of the DESeq2 statistic. HOM/WT = the ratio of the HOM to WT normalized read counts. Log2 = the log base 2 of the difference between the HOM and WT read counts. (XLSX) [file pgen.1005691.s001.xlsx]

## Sheet: Sheet1
line	synonym	tissue	chromosome	gene	start	end	centrumDist	strand	HOM	WT	pvalue	padj	HOM/WT	Log2
0610007L01Rik	Tmem248	kidney	5	Gbas	129725063	129758327	-490060	+	2532.93	1971.54	NA	NA	1.28475	0.361488
0610007L01Rik	Tmem248	kidney	5	Psph	129765558	129787252	-455350	-	362.877	328.628	NA	NA	1.10422	0.143023
0610007L01Rik	Tmem248	kidney	5	Cct6a	129787439	129845820	-415125	+	2920.7	2608.05	NA	NA	1.11988	0.163342
0610007L01Rik	Tmem248	kidney	5	Gm23245	129789539	129789673	-442148	+	0	0	NA	NA	#DIV/0!	#DIV/0!
0610007L01Rik	Tmem248	kidney	5	Snora15	129794546	129794676	-437144	+	0	0	NA	NA	#DIV/0!	#DIV/0!
0610007L01Rik	Tmem248	kidney	5	Sumf2	129846990	129864050	-376234	+	402.178	418.329	NA	NA	0.96139	-0.0568068
0610007L01Rik	Tmem248	kidney	5	Phkg1	129863421	129898549	-350770	-	58.9511	54.2711	NA	NA	1.08623	0.119336
0610007L01Rik	Tmem248	kidney	5	Chchd2	129881156	129887470	-347442	-	6649.69	6552.1	NA	NA	1.01489	0.0213283
0610007L01Rik	Tmem248	kidney	5	Nupr1l	129908568	129910396	-322272	+	30.1306	21.9999	NA	NA	1.36958	0.453734
0610007L01Rik	Tmem248	kidney	5	Vkorc1l1	129942109	129984745	-268328	+	700.863	598.83	NA	NA	1.17039	0.226986
0610007L01Rik	Tmem248	kidney	5	Gusb	129989011	130003049	-235724	-	593.441	2141.06	2.87e-05	0.000357179	0.277172	-1.85115
0610007L01Rik	Tmem248	kidney	5	Asl	130011258	130025132	-213560	-	5490.31	5167.27	NA	NA	1.06252	0.0874862
0610007L01Rik	Tmem248	kidney	5	Crcp	130029290	130060789	-186715	+	386.457	474.667	0.00280157	0.0186051	0.814165	-0.296606
0610007L01Rik	Tmem248	kidney	5	Tpst1	130073326	130135729	-127227	+	89.0817	79.7643	NA	NA	1.11681	0.159386
0610007L01Rik	Tmem248	kidney	5	Kctd7	130144861	130155806	-81421	+	89.0817	57.5785	NA	NA	1.54714	0.6296
0610007L01Rik	Tmem248	kidney	5	Rabgef1	130171798	130214342	-38684	+	510.255	477.892	NA	NA	1.06772	0.0945338
0610007L01Rik	Tmem248	kidney	5	Tmem248	130219744	130243765	0	+	20.3054	1173.8	1.42e-128	2.29e-125	0.0172988	-5.85318
0610007L01Rik	Tmem248	kidney	5	Sbds	130245731	130255530	18876	-	582.961	1270.01	1.22e-25	1.57e-23	0.459021	-1.12337
0610007L01Rik	Tmem248	kidney	5	Tyw1	130255619	130341563	66836	+	1264.83	551.691	5.51e-14	2.82e-12	2.29264	1.19701
0610007L01Rik	Tmem248	kidney	5	Caln1	130369476	130840645	373306	+	5.2401	1.63536	NA	NA	3.20425	1.67999
0610007L01Rik	Tmem248	kidney	5	A330070K13Rik	130378778	130384631	149950	-	0	0	NA	NA	#DIV/0!	#DIV/0!
0610007L01Rik	Tmem248	liver	5	Gbas	129725063	129758327	-490060	+	338.843	338.724	NA	NA	1.00035	0.000504124
0610007L01Rik	Tmem248	liver	5	Psph	129765558	129787252	-455350	-	108.493	99.4855	NA	NA	1.09054	0.125038
0610007L01Rik	Tmem248	liver	5	Cct6a	129787439	129845820	-415125	+	2061.36	1725.2	NA	NA	1.19485	0.256828
0610007L01Rik	Tmem248	liver	5	Gm23245	129789539	129789673	-442148	+	0	0	NA	NA	#DIV/0!	#DIV/0!
0610007L01Rik	Tmem248	liver	5	Snora15	129794546	129794676	-437144	+	0	0	NA	NA	#DIV/0!	#DIV/0!
0610007L01Rik	Tmem248	liver	5	Sumf2	129846990	129864050	-376234	+	246.074	203.708	NA	NA	1.20797	0.272585
0610007L01Rik	Tmem248	liver	5	Phkg1	129863421	129898549	-350770	-	21.2268	22.1079	NA	NA	0.960147	-0.0586735
0610007L01Rik	Tmem248	liver	5	Chchd2	129881156	129887470	-347442	-	5244.59	4691.61	NA	NA	1.11787	0.160748
0610007L01Rik	Tmem248	liver	5	Nupr1l	129908568	129910396	-322272	+	12.5788	7.1061	NA	NA	1.77015	0.823869
0610007L01Rik	Tmem248	liver	5	Vkorc1l1	129942109	129984745	-268328	+	976.433	703.504	NA	NA	1.38796	0.472962
0610007L01Rik	Tmem248	liver	5	Gusb	129989011	130003049	-235724	-	865.582	717.716	NA	NA	1.20602	0.270256
0610007L01Rik	Tmem248	liver	5	Asl	130011258	130025132	-213560	-	21408.4	9392.69	NA	NA	2.27926	1.18857
0610007L01Rik	Tmem248	liver	5	Crcp	130029290	130060789	-186715	+	725.642	425.577	NA	NA	1.70508	0.769839
0610007L01Rik	Tmem248	liver	5	Tpst1	130073326	130135729	-127227	+	364	509.271	NA	NA	0.714748	-0.484493
0610007L01Rik	Tmem248	liver	5	Kctd7	130144861	130155806	-81421	+	102.203	84.4837	NA	NA	1.20974	0.274695
0610007L01Rik	Tmem248	liver	5	Rabgef1	130171798	130214342	-38684	+	347.491	292.929	NA	NA	1.18626	0.246421
0610007L01Rik	Tmem248	liver	5	Tmem248	130219744	130243765	0	+	30.6609	1196.98	NA	NA	0.0256152	-5.28686
0610007L01Rik	Tmem248	liver	5	Sbds	130245731	130255530	18876	-	419.033	908.002	NA	NA	0.461489	-1.11563
0610007L01Rik	Tmem248	liver	5	Tyw1	130255619	130341563	66836	+	1014.96	395.573	NA	NA	2.56579	1.3594
0610007L01Rik	Tmem248	liver	5	Caln1	130369476	130840645	373306	+	42.4536	37.1097	NA	NA	1.144	0.194093
0610007L01Rik	Tmem248	liver	5	A330070K13Rik	130378778	130384631	149950	-	0	0	NA	NA	#DIV/0!	#DIV/0!
0610007L01Rik	Tmem248	lung	5	Gbas	129725063	129758327	-490060	+	1679.48	1836.33	NA	NA	0.914587	-0.128808
0610007L01Rik	Tmem248	lung	5	Psph	129765558	129787252	-455350	-	255.969	215.624	NA	NA	1.1871	0.247446
0610007L01Rik	Tmem248	lung	5	Cct6a	129787439	129845820	-415125	+	2180.75	1629.66	NA	NA	1.33816	0.420254
0610007L01Rik	Tmem248	lung	5	Gm23245	129789539	129789673	-442148	+	0	0	NA	NA	#DIV/0!	#DIV/0!
0610007L01Rik	Tmem248	lung	5	Snora15	129794546	129794676	-437144	+	0	0	NA	NA	#DIV/0!	#DIV/0!
0610007L01Rik	Tmem248	lung	5	Sumf2	129846990	129864050	-376234	+	451.709	444.046	NA	NA	1.01726	0.0246864
0610007L01Rik	Tmem248	lung	5	Phkg1	129863421	129898549	-350770	-	57.091	139.484	NA	NA	0.409301	-1.28876
0610007L01Rik	Tmem248	lung	5	Chchd2	129881156	129887470	-347442	-	3105.5	1837.61	NA	NA	1.68997	0.756998
0610007L01Rik	Tmem248	lung	5	Nupr1l	129908568	129910396	-322272	+	36.3877	38.3901	NA	NA	0.94784	-0.0772844
0610007L01Rik	Tmem248	lung	5	Vkorc1l1	129942109	129984745	-268328	+	718.343	713.416	NA	NA	1.00691	0.00992907
0610007L01Rik	Tmem248	lung	5	Gusb	129989011	130003049	-235724	-	1384.61	1802.42	NA	NA	0.768199	-0.380448
0610007L01Rik	Tmem248	lung	5	Asl	130011258	130025132	-213560	-	594.751	496.512	NA	NA	1.19786	0.260456
0610007L01Rik	Tmem248	lung	5	Crcp	130029290	130060789	-186715	+	570.283	666.069	NA	NA	0.856193	-0.223993
0610007L01Rik	Tmem248	lung	5	Tpst1	130073326	130135729	-127227	+	740.929	1139.55	NA	NA	0.650196	-0.621053
0610007L01Rik	Tmem248	lung	5	Kctd7	130144861	130155806	-81421	+	200.132	319.278	NA	NA	0.626828	-0.673858
0610007L01Rik	Tmem248	lung	5	Rabgef1	130171798	130214342	-38684	+	1201.42	1156.18	NA	NA	1.03913	0.0553731
0610007L01Rik	Tmem248	lung	5	Tmem248	130219744	130243765	0	+	28.8592	2097.38	NA	NA	0.0137596	-6.18341
0610007L01Rik	Tmem248	lung	5	Sbds	130245731	130255530	18876	-	1598.55	3002.11	NA	NA	0.532476	-0.909213
0610007L01Rik	Tmem248	lung	5	Tyw1	130255619	130341563	66836	+	1676.34	449.164	0.00827092	1	3.73214	1.9
0610007L01Rik	Tmem248	lung	5	Caln1	130369476	130840645	373306	+	5.01899	1.91951	NA	NA	2.61473	1.38666
0610007L01Rik	Tmem248	lung	5	A330070K13Rik	130378778	130384631	149950	-	0	0.639835	NA	NA	0	#NUM!
0610007L01Rik	Tmem248	spleen	5	Gbas	129725063	129758327	-490060	+	1234.53	1126.33	NA	NA	1.09606	0.13233
0610007L01Rik	Tmem248	spleen	5	Psph	129765558	129787252	-455350	-	442.977	393.719	NA	NA	1.12511	0.170067
0610007L01Rik	Tmem248	spleen	5	Cct6a	129787439	129845820	-415125	+	2723.22	2621.17	NA	NA	1.03893	0.0551027
0610007L01Rik	Tmem248	spleen	5	Gm23245	129789539	129789673	-442148	+	0	0	NA	NA	#DIV/0!	#DIV/0!
0610007L01Rik	Tmem248	spleen	5	Snora15	129794546	129794676	-437144	+	0	0	NA	NA	#DIV/0!	#DIV/0!
0610007L01Rik	Tmem248	spleen	5	Sumf2	129846990	129864050	-376234	+	458.821	427.116	NA	NA	1.07423	0.103305
0610007L01Rik	Tmem248	spleen	5	Phkg1	129863421	129898549	-350770	-	62.7166	67.4961	NA	NA	0.929188	-0.105958
0610007L01Rik	Tmem248	spleen	5	Chchd2	129881156	129887470	-347442	-	2095.39	2444.63	NA	NA	0.857142	-0.222394
0610007L01Rik	Tmem248	spleen	5	Nupr1l	129908568	129910396	-322272	+	39.6105	22.2034	NA	NA	1.78398	0.835103
0610007L01Rik	Tmem248	spleen	5	Vkorc1l1	129942109	129984745	-268328	+	672.718	667.986	NA	NA	1.00708	0.0101847
0610007L01Rik	Tmem248	spleen	5	Gusb	129989011	130003049	-235724	-	2743.03	2736.24	NA	NA	1.00248	0.00357525
0610007L01Rik	Tmem248	spleen	5	Asl	130011258	130025132	-213560	-	648.952	579.82	NA	NA	1.11923	0.162505
0610007L01Rik	Tmem248	spleen	5	Crcp	130029290	130060789	-186715	+	681.96	745.958	NA	NA	0.914207	-0.129407
0610007L01Rik	Tmem248	spleen	5	Tpst1	130073326	130135729	-127227	+	892.556	933.978	NA	NA	0.95565	-0.0654455
0610007L01Rik	Tmem248	spleen	5	Kctd7	130144861	130155806	-81421	+	216.537	258.825	NA	NA	0.836616	-0.257363
0610007L01Rik	Tmem248	spleen	5	Rabgef1	130171798	130214342	-38684	+	771.744	1019.19	NA	NA	0.757209	-0.401236
0610007L01Rik	Tmem248	spleen	5	Tmem248	130219744	130243765	0	+	54.7945	1865.98	8.35e-141	1.47e-136	0.0293649	-5.08976
0610007L01Rik	Tmem248	spleen	5	Sbds	130245731	130255530	18876	-	1192.94	1772.35	4.84e-05	0.0023206	0.673081	-0.571148
0610007L01Rik	Tmem248	spleen	5	Tyw1	130255619	130341563	66836	+	1507.84	744.818	6.54e-09	1.28e-06	2.02444	1.01752
0610007L01Rik	Tmem248	spleen	5	Caln1	130369476	130840645	373306	+	7.26192	5.58279	NA	NA	1.30077	0.379365
0610007L01Rik	Tmem248	spleen	5	A330070K13Rik	130378778	130384631	149950	-	0	0.135135	NA	NA	0	#NUM!
1190002H23Rik	Rgcc	abdominal muscle	14	Vwa8	78849178	79202310	269456	+	1880.08	1867.68	NA	NA	1.00664	0.00954234
1190002H23Rik	Rgcc	abdominal muscle	14	Zfp957	79212353	79247369	65340	-	3.87113	1.53719	NA	NA	2.51832	1.33246
1190002H23Rik	Rgcc	abdominal muscle	14	Rgcc	79288756	79301645	0	-	7.74226	462.181	NA	NA	0.0167516	-5.89956
1190002H23Rik	Rgcc	abdominal muscle	14	Naa16	79334204	79390778	-67290	-	365.176	255.686	NA	NA	1.42822	0.514223
1190002H23Rik	Rgcc	abdominal muscle	14	Mtrf1	79397772	79423650	-115510	+	247.752	245.95	NA	NA	1.00733	0.0105322
1190002H23Rik	Rgcc	abdominal muscle	14	Kbtbd7	79426511	79431039	-133574	+	240.01	203.934	NA	NA	1.1769	0.234994
1190002H23Rik	Rgcc	abdominal muscle	14	Zbtbd6	79451835	79454816	-158125	+	5.1615	7.68594	NA	NA	0.671551	-0.57443
1190002H23Rik	Rgcc	abdominal muscle	14	Wbp4	79459937	79481268	-175402	-	563.894	499.074	NA	NA	1.12988	0.176172
1190002H23Rik	Rgcc	abdominal muscle	14	Elf1	79481194	79582476	-236634	+	207.751	193.173	NA	NA	1.07546	0.104956
1190002H23Rik	Rgcc	abdominal muscle	14	Sugt1	79587691	79629755	-313522	+	1433.61	1233.85	NA	NA	1.1619	0.216484
1190002H23Rik	Rgcc	abdominal muscle	14	Lect1	79637690	79662170	-354730	-	18.0653	18.9587	NA	NA	0.952877	-0.0696382
1190002H23Rik	Rgcc	abdominal muscle	14	Mir759	79738431	79738528	-443279	+	0	0	NA	NA	#DIV/0!	#DIV/0!
1190002H23Rik	Rgcc	abdominal muscle	14	Pcdh8	79766772	79771312	-473842	-	2.58075	0	NA	NA	#DIV/0!	#DIV/0!
1190002H23Rik	Rgcc	brown adipose tissue	14	Vwa8	78849178	79202310	269456	+	7293.32	8469.56	NA	NA	0.861123	-0.21571
1190002H23Rik	Rgcc	brown adipose tissue	14	Zfp957	79212353	79247369	65340	-	3.24292	1.2718	NA	NA	2.54986	1.35042
1190002H23Rik	Rgcc	brown adipose tissue	14	Rgcc	79288756	79301645	0	-	16.2146	2529.61	NA	NA	0.00640992	-7.28548
1190002H23Rik	Rgcc	brown adipose tissue	14	Naa16	79334204	79390778	-67290	-	191.332	165.334	NA	NA	1.15725	0.210696
1190002H23Rik	Rgcc	brown adipose tissue	14	Mtrf1	79397772	79423650	-115510	+	207.547	238.463	NA	NA	0.870354	-0.200326
1190002H23Rik	Rgcc	brown adipose tissue	14	Kbtbd7	79426511	79431039	-133574	+	181.603	135.447	NA	NA	1.34077	0.423066
1190002H23Rik	Rgcc	brown adipose tissue	14	Zbtbd6	79451835	79454816	-158125	+	22.7004	12.0821	NA	NA	1.87885	0.909848
1190002H23Rik	Rgcc	brown adipose tissue	14	Wbp4	79459937	79481268	-175402	-	466.98	431.14	NA	NA	1.08313	0.115204
1190002H23Rik	Rgcc	brown adipose tissue	14	Elf1	79481194	79582476	-236634	+	486.438	377.725	NA	NA	1.28781	0.36492
1190002H23Rik	Rgcc	brown adipose tissue	14	Sugt1	79587691	79629755	-313522	+	1297.17	803.778	NA	NA	1.61384	0.690496
1190002H23Rik	Rgcc	brown adipose tissue	14	Lect1	79637690	79662170	-354730	-	0	0.6359	NA	NA	0	#NUM!
1190002H23Rik	Rgcc	brown adipose tissue	14	Mir759	79738431	79738528	-443279	+	0	0	NA	NA	#DIV/0!	#DIV/0!
1190002H23Rik	Rgcc	brown adipose tissue	14	Pcdh8	79766772	79771312	-473842	-	0	0.6359	NA	NA	0	#NUM!
1190002H23Rik	Rgcc	gonadal adipose tissue	14	Vwa8	78849178	79202310	269456	+	2650.17	2396.78	NA	NA	1.10572	0.144983
1190002H23Rik	Rgcc	gonadal adipose tissue	14	Zfp957	79212353	79247369	65340	-	2.0851	4.60498	NA	NA	0.452794	-1.14307
1190002H23Rik	Rgcc	gonadal adipose tissue	14	Rgcc	79288756	79301645	0	-	14.5957	6052.9	1.26e-200	2.58e-196	0.00241136	-8.69594
1190002H23Rik	Rgcc	gonadal adipose tissue	14	Naa16	79334204	79390778	-67290	-	321.106	289.116	NA	NA	1.11065	0.151402
1190002H23Rik	Rgcc	gonadal adipose tissue	14	Mtrf1	79397772	79423650	-115510	+	185.574	183.083	NA	NA	1.01361	0.0195007
1190002H23Rik	Rgcc	gonadal adipose tissue	14	Kbtbd7	79426511	79431039	-133574	+	314.851	339.429	NA	NA	0.92759	-0.108441
1190002H23Rik	Rgcc	gonadal adipose tissue	14	Zbtbd6	79451835	79454816	-158125	+	29.1915	23.305	NA	NA	1.25259	0.324909
1190002H23Rik	Rgcc	gonadal adipose tissue	14	Wbp4	79459937	79481268	-175402	-	805.893	746.961	NA	NA	1.07889	0.109554
1190002H23Rik	Rgcc	gonadal adipose tissue	14	Elf1	79481194	79582476	-236634	+	1233.34	976.166	NA	NA	1.26345	0.33737
1190002H23Rik	Rgcc	gonadal adipose tissue	14	Sugt1	79587691	79629755	-313522	+	1153.06	1043.88	NA	NA	1.1046	0.143522
1190002H23Rik	Rgcc	gonadal adipose tissue	14	Lect1	79637690	79662170	-354730	-	32.3191	28.2113	NA	NA	1.14561	0.196115
1190002H23Rik	Rgcc	gonadal adipose tissue	14	Mir759	79738431	79738528	-443279	+	0	0	NA	NA	#DIV/0!	#DIV/0!
1190002H23Rik	Rgcc	gonadal adipose tissue	14	Pcdh8	79766772	79771312	-473842	-	5.21276	2.34444	NA	NA	2.22346	1.15281
1190002H23Rik	Rgcc	liver	14	Vwa8	78849178	79202310	269456	+	4195.97	3351.71	NA	NA	1.25189	0.324106
1190002H23Rik	Rgcc	liver	14	Zfp957	79212353	79247369	65340	-	1.44539	0.789567	NA	NA	1.83061	0.872326
1190002H23Rik	Rgcc	liver	14	Rgcc	79288756	79301645	0	-	0	8.68524	NA	NA	0	#NUM!
1190002H23Rik	Rgcc	liver	14	Naa16	79334204	79390778	-67290	-	174.892	171.336	NA	NA	1.02076	0.0296381
1190002H23Rik	Rgcc	liver	14	Mtrf1	79397772	79423650	-115510	+	155.38	176.863	NA	NA	0.87853	-0.186836
1190002H23Rik	Rgcc	liver	14	Kbtbd7	79426511	79431039	-133574	+	271.734	300.825	NA	NA	0.903294	-0.146732
1190002H23Rik	Rgcc	liver	14	Zbtbd6	79451835	79454816	-158125	+	20.9582	17.3705	NA	NA	1.20654	0.270875
1190002H23Rik	Rgcc	liver	14	Wbp4	79459937	79481268	-175402	-	351.953	335.566	NA	NA	1.04883	0.068785
1190002H23Rik	Rgcc	liver	14	Elf1	79481194	79582476	-236634	+	524.677	599.281	NA	NA	0.87551	-0.191804
1190002H23Rik	Rgcc	liver	14	Sugt1	79587691	79629755	-313522	+	453.853	507.692	NA	NA	0.893954	-0.161728
1190002H23Rik	Rgcc	liver	14	Lect1	79637690	79662170	-354730	-	63.5972	52.1114	NA	NA	1.22041	0.287364
1190002H23Rik	Rgcc	liver	14	Mir759	79738431	79738528	-443279	+	0	0	NA	NA	#DIV/0!	#DIV/0!
1190002H23Rik	Rgcc	liver	14	Pcdh8	79766772	79771312	-473842	-	0	0	NA	NA	#DIV/0!	#DIV/0!
1190002H23Rik	Rgcc	lung	14	Vwa8	78849178	79202310	269456	+	1211.93	1259.84	NA	NA	0.961975	-0.0559286
1190002H23Rik	Rgcc	lung	14	Zfp957	79212353	79247369	65340	-	5.87501	5.11868	NA	NA	1.14776	0.198819
1190002H23Rik	Rgcc	lung	14	Rgcc	79288756	79301645	0	-	5.87501	1083.88	NA	NA	0.00542035	-7.5274
1190002H23Rik	Rgcc	lung	14	Naa16	79334204	79390778	-67290	-	504.412	426.13	NA	NA	1.1837	0.243307
1190002H23Rik	Rgcc	lung	14	Mtrf1	79397772	79423650	-115510	+	120.018	132.446	NA	NA	0.906167	-0.142152
1190002H23Rik	Rgcc	lung	14	Kbtbd7	79426511	79431039	-133574	+	493.501	371.104	NA	NA	1.32982	0.411227
1190002H23Rik	Rgcc	lung	14	Zbtbd6	79451835	79454816	-158125	+	18.4643	31.3519	NA	NA	0.588937	-0.763814
1190002H23Rik	Rgcc	lung	14	Wbp4	79459937	79481268	-175402	-	1107.86	1040.37	NA	NA	1.06487	0.0906744
1190002H23Rik	Rgcc	lung	14	Elf1	79481194	79582476	-236634	+	2127.59	2334.12	NA	NA	0.911518	-0.133656
1190002H23Rik	Rgcc	lung	14	Sugt1	79587691	79629755	-313522	+	1290.82	1081.32	NA	NA	1.19375	0.255496
1190002H23Rik	Rgcc	lung	14	Lect1	79637690	79662170	-354730	-	0.839287	7.03819	NA	NA	0.119248	-3.06797
1190002H23Rik	Rgcc	lung	14	Mir759	79738431	79738528	-443279	+	0	0	NA	NA	#DIV/0!	#DIV/0!
1190002H23Rik	Rgcc	lung	14	Pcdh8	79766772	79771312	-473842	-	1.67857	1.27967	NA	NA	1.31172	0.391464
1700011F03Rik	Tex37	testis	6	Igkv6-14	70434952	70435476	480793	-	0	0	NA	NA	#DIV/0!	#DIV/0!
1700011F03Rik	Tex37	testis	6	Igkv6-13	70457501	70457787	458363	-	0	0	NA	NA	#DIV/0!	#DIV/0!
1700011F03Rik	Tex37	testis	6	Igkv3-12	70518250	70518849	397458	+	0	0	NA	NA	#DIV/0!	#DIV/0!
1700011F03Rik	Tex37	testis	6	Igkv3-10	70572633	70573230	343076	+	0	0	NA	NA	#DIV/0!	#DIV/0!
1700011F03Rik	Tex37	testis	6	Igkv3-9	70588189	70588777	327524	+	0	0	NA	NA	#DIV/0!	#DIV/0!
1700011F03Rik	Tex37	testis	6	Igkv3-7	70607738	70608036	308120	+	0	0	NA	NA	#DIV/0!	#DIV/0!
1700011F03Rik	Tex37	testis	6	Igkv3-5	70663298	70663895	252410	+	0	0	NA	NA	#DIV/0!	#DIV/0!
1700011F03Rik	Tex37	testis	6	Igkv3-4	70671789	70672377	243924	+	0	0	NA	NA	#DIV/0!	#DIV/0!
1700011F03Rik	Tex37	testis	6	Igkv3-3	70686946	70687534	228767	+	0	0	NA	NA	#DIV/0!	#DIV/0!
1700011F03Rik	Tex37	testis	6	Igkv3-2	70698468	70699067	217240	+	0	0	NA	NA	#DIV/0!	#DIV/0!
1700011F03Rik	Tex37	testis	6	Igkv3-1	70703578	70704177	212130	+	0	0	NA	NA	#DIV/0!	#DIV/0!
1700011F03Rik	Tex37	testis	6	Igkj1	70722562	70722599	193426	+	0	0	NA	NA	#DIV/0!	#DIV/0!
1700011F03Rik	Tex37	testis	6	Igkj2	70722916	70722958	193070	+	0	0	NA	NA	#DIV/0!	#DIV/0!
1700011F03Rik	Tex37	testis	6	Igkj3	70723223	70723258	192766	+	0	0	NA	NA	#DIV/0!	#DIV/0!
1700011F03Rik	Tex37	testis	6	Igkj4	70723548	70723585	192440	+	0	0	NA	NA	#DIV/0!	#DIV/0!
1700011F03Rik	Tex37	testis	6	Igkj5	70723886	70723927	192100	+	0	0	NA	NA	#DIV/0!	#DIV/0!
1700011F03Rik	Tex37	testis	6	Igkc	70726435	70726757	189411	+	2.13839	1.00866	NA	NA	2.12003	1.08409
1700011F03Rik	Tex37	testis	6	Rpia	70765720	70792232	137031	-	580.216	625.467	NA	NA	0.927653	-0.108343
1700011F03Rik	Tex37	testis	6	Eif2ak3	70844515	70905245	41127	+	204.572	112.371	NA	NA	1.82051	0.864339
1700011F03Rik	Tex37	testis	6	Gm23346	70855444	70855579	60496	+	0	0	NA	NA	#DIV/0!	#DIV/0!
1700011F03Rik	Tex37	testis	6	Tex37	70913087	70918927	0	-	625.122	4000.1	9.61e-15	2.19e-10	0.156277	-2.67782
1700011F03Rik	Tex37	testis	6	Foxi3	70956531	70961066	-42792	+	2.13839	1.91594	NA	NA	1.1161	0.158472
1700011F03Rik	Tex37	testis	6	Gm23485	71039579	71039733	-123649	-	0	0	NA	NA	#DIV/0!	#DIV/0!
1700011F03Rik	Tex37	testis	6	Thnsl2	71128166	71144346	-220249	-	116.186	136.574	NA	NA	0.850715	-0.233253
1700011F03Rik	Tex37	testis	6	Fabp1	71199827	71205023	-286418	+	1.42559	5.19152	NA	NA	0.2746	-1.8646
1700011F03Rik	Tex37	testis	6	Smyd1	71213940	71322233	-352080	-	257.319	279.738	NA	NA	0.919858	-0.120517
1700011F03Rik	Tex37	testis	6	Krcc1	71272019	71285318	-362662	+	2719.32	2843.89	NA	NA	0.956196	-0.0646216
1700011F03Rik	Tex37	testis	6	Gm1070	71293765	71302718	-382234	+	8.55355	8.56059	NA	NA	0.999178	-0.00118689
1700011F03Rik	Tex37	testis	6	Cd8b1	71322836	71337477	-414150	+	73.418	100.505	NA	NA	0.730493	-0.453057
1700011F03Rik	Tex37	testis	6	Cd8a	71373427	71379171	-460292	+	17.8199	21.4889	NA	NA	0.829259	-0.270105
1700011F03Rik	Tex37	testis	6	Rmnd5a	71388634	71440637	-498628	-	1095.57	1039.73	NA	NA	1.0537	0.0754697
1700108M19Rik	Lrrc72	testis	12	Agr3	35925620	35949736	293194	+	45.6174	72.423	NA	NA	0.629875	-0.666862
1700108M19Rik	Lrrc72	testis	12	Agr2	35992907	36004087	232374	+	1.24979	0.272282	NA	NA	4.59006	2.19851
1700108M19Rik	Lrrc72	testis	12	Tspan13	36014557	36042500	202343	-	302.45	349.093	NA	NA	0.866387	-0.206916
1700108M19Rik	Lrrc72	testis	12	Bzw2	36091846	36156825	106536	-	373.688	83.4747	1.04e-17	1.89e-13	4.47666	2.16242
1700108M19Rik	Lrrc72	testis	12	Ankmy2	36157124	36197291	53664	+	115.606	108.744	NA	NA	1.0631	0.0882836
1700108M19Rik	Lrrc72	testis	12	Lrrc72	36208345	36253398	0	-	143.726	810.065	2.78e-16	2.54e-12	0.177425	-2.49472
1700108M19Rik	Lrrc72	testis	12	Sostdc1	36314169	36318452	-85439	+	38.1187	73.6115	NA	NA	0.517836	-0.949434
1700108M19Rik	Lrrc72	testis	12	Gm25438	36373774	36373883	-142957	-	0	0	NA	NA	#DIV/0!	#DIV/0!
1700108M19Rik	Lrrc72	testis	12	D630036H23Rik	36381242	36382181	-150840	-	5.62407	1.95647	NA	NA	2.8746	1.52336
1700108M19Rik	Lrrc72	testis	12	Ispd	36381519	36689444	-304610	+	181.22	258.952	NA	NA	0.69982	-0.514944
1810027O10Rik	Tmem256	kidney	11	Chd3	69343273	69369406	-482726	-	11370.9	12471.4	NA	NA	0.911756	-0.133281
1810027O10Rik	Tmem256	kidney	11	Gm22442	69350518	69350661	-488476	-	0	0	NA	NA	#DIV/0!	#DIV/0!
1810027O10Rik	Tmem256	kidney	11	Gm17305	69364019	69369408	-472352	+	29.0834	37.9785	NA	NA	0.765784	-0.384991
1810027O10Rik	Tmem256	kidney	11	Cyb5d1	69391925	69395631	-445288	-	240.47	278.622	NA	NA	0.863069	-0.212452
1810027O10Rik	Tmem256	kidney	11	Naa38	69395487	69396680	-442982	+	278.065	264.321	NA	NA	1.052	0.0731308
1810027O10Rik	Tmem256	kidney	11	Tmem88	69396519	69398234	-441690	-	126.974	128.451	NA	NA	0.988496	-0.0166934
1810027O10Rik	Tmem256	kidney	11	Kdm6b	69398508	69413675	-432974	-	1042.74	1077.1	NA	NA	0.968106	-0.0467632
1810027O10Rik	Tmem256	kidney	11	Dnah2	69420809	69549110	-354106	-	21.9899	30.3684	NA	NA	0.724103	-0.465734
1810027O10Rik	Tmem256	kidney	11	Efnb3	69554092	69560205	-281918	-	21.2805	18.0475	NA	NA	1.17914	0.23773
1810027O10Rik	Tmem256	kidney	11	Wrap53	69561758	69580255	-268060	-	309.986	286.462	NA	NA	1.08212	0.113858
1810027O10Rik	Tmem256	kidney	11	Trp53	69580359	69591873	-252950	+	730.631	794.135	NA	NA	0.920033	-0.120242
1810027O10Rik	Tmem256	kidney	11	Atp1b2	69599736	69605942	-236227	-	276.647	262.212	NA	NA	1.05505	0.0773122
1810027O10Rik	Tmem256	kidney	11	Shbg	69614804	69617905	-222712	-	2.8374	2.82929	NA	NA	1.00287	0.00412838
1810027O10Rik	Tmem256	kidney	11	Sat2	69622024	69623870	-216119	+	307.858	354.353	NA	NA	0.868789	-0.202922
1810027O10Rik	Tmem256	kidney	11	Fxr2	69632990	69653297	-195922	+	1448.49	1333.05	NA	NA	1.0866	0.119822
1810027O10Rik	Tmem256	kidney	11	Mir467f	69635400	69635519	-203606	-	0	0	NA	NA	#DIV/0!	#DIV/0!
1810027O10Rik	Tmem256	kidney	11	Sox15	69655314	69656727	-183046	+	7.80285	1.03568	NA	NA	7.53405	2.91343
1810027O10Rik	Tmem256	kidney	11	Mpdu1	69656697	69662642	-179396	-	1620.16	1583.26	NA	NA	1.0233	0.0332348
1810027O10Rik	Tmem256	kidney	11	Mir1934	69663043	69663125	-175982	+	0	0	NA	NA	#DIV/0!	#DIV/0!
1810027O10Rik	Tmem256	kidney	11	Cd68	69664213	69666153	-173883	-	73.7724	64.2722	NA	NA	1.14781	0.198887
1810027O10Rik	Tmem256	kidney	11	Eif4a1	69666936	69672423	-169386	-	4438.4	4235.45	NA	NA	1.04792	0.0675267
1810027O10Rik	Tmem256	kidney	11	Gm24029	69667834	69667976	-171161	-	0	0	NA	NA	#DIV/0!	#DIV/0!
1810027O10Rik	Tmem256	kidney	11	Gm25835	69668852	69668995	-170142	-	0	0	NA	NA	#DIV/0!	#DIV/0!
1810027O10Rik	Tmem256	kidney	11	Gm22988	69669635	69669778	-169360	-	0	0	NA	NA	#DIV/0!	#DIV/0!
1810027O10Rik	Tmem256	kidney	11	Senp3	69673115	69682084	-161466	-	1074.67	1016.47	NA	NA	1.05725	0.0803143
1810027O10Rik	Tmem256	kidney	11	Tnfsf13os	69682138	69691141	-152426	+	#N/A	#N/A	NA	NA	#N/A	#N/A
1810027O10Rik	Tmem256	kidney	11	Tnfsf12	69682577	69696098	-149728	-	359.64	307.687	NA	NA	1.16885	0.225093
1810027O10Rik	Tmem256	kidney	11	Tnfsf12Tnfsf13	69682577	69696098	-149728	-	#N/A	#N/A	NA	NA	#N/A	#N/A
1810027O10Rik	Tmem256	kidney	11	Tnfsf13	69682846	69685784	-154751	-	36.8862	36.097	NA	NA	1.02186	0.0312015
1810027O10Rik	Tmem256	kidney	11	Polr2a	69733997	69758637	-92749	-	2076.98	3510.73	3.26e-14	1.4e-11	0.591608	-0.757287
1810027O10Rik	Tmem256	kidney	11	Slc35g3	69759890	69761968	-78137	-	0	2.13433	NA	NA	0	#NUM!
1810027O10Rik	Tmem256	kidney	11	Zbtb4	69765912	69784023	-64098	+	541.234	1041.94	2.5e-12	9.33e-10	0.51945	-0.944943
1810027O10Rik	Tmem256	kidney	11	Chrnb1	69784036	69795943	-49076	-	61.7135	122.488	NA	NA	0.503832	-0.988984
1810027O10Rik	Tmem256	kidney	11	Fgf11	69796068	69801857	-40104	-	14.187	68.8617	2.25e-05	0.00240478	0.206022	-2.27913
1810027O10Rik	Tmem256	kidney	11	Tmem102	69803603	69805624	-34452	-	187.268	348.417	1.3e-06	0.000197383	0.537484	-0.895707
1810027O10Rik	Tmem256	kidney	11	4933402P03Rik	69816566	69818465	-21550	-	0.70935	0.296683	NA	NA	2.39094	1.25758
1810027O10Rik	Tmem256	kidney	11	Spem1	69820876	69822180	-17538	-	2.12805	0.252646	NA	NA	8.42306	3.07434
1810027O10Rik	Tmem256	kidney	11	Nlgn2	69823122	69837784	-8613	-	6.38415	149.129	1.27e-21	7.85e-19	0.0428097	-4.54592
1810027O10Rik	Tmem256	kidney	11	Tmem256	69838514	69839618	0	+	2.8374	1059.96	1.21e-169	1.2e-165	0.0026769	-8.54522
1810027O10Rik	Tmem256	kidney	11	Plscr3	69846376	69852058	10151	+	315.661	489.96	0.000124878	0.0102116	0.644258	-0.634289
1810027O10Rik	Tmem256	kidney	11	Tnk1	69851005	69858730	15802	-	110.659	210.726	8.94e-05	0.00767168	0.525131	-0.92925
1810027O10Rik	Tmem256	kidney	11	Tmem95	69876684	69878018	38285	-	0.70935	0.789346	NA	NA	0.898655	-0.15416
1810027O10Rik	Tmem256	kidney	11	Kctd11	69878265	69880985	40559	-	100.728	149.264	NA	NA	0.674828	-0.567409
1810027O10Rik	Tmem256	kidney	11	Acap1	69881567	69895539	49487	-	25.5366	31.2215	NA	NA	0.817918	-0.289972
1810027O10Rik	Tmem256	kidney	11	2810408A11Rik	69897352	69900987	60104	-	41.1423	52.3436	NA	NA	0.786005	-0.34739
1810027O10Rik	Tmem256	kidney	11	Neurl4	69901072	69913820	68380	+	3259.46	3090.03	NA	NA	1.05483	0.0770151
1810027O10Rik	Tmem256	kidney	11	Gps2	69913888	69916591	76174	+	600.11	592.642	NA	NA	1.0126	0.0180661
1810027O10Rik	Tmem256	kidney	11	Eif5a	69916714	69921958	80270	-	7924.15	7655.81	NA	NA	1.03505	0.0497012
1810027O10Rik	Tmem256	kidney	11	Ybx2	69935796	69941605	99634	+	304.311	399.118	NA	NA	0.762458	-0.39127
1810027O10Rik	Tmem256	kidney	11	Slc2a4	69942539	69948188	106298	-	655.439	575.489	NA	NA	1.13893	0.187673
1810027O10Rik	Tmem256	kidney	11	Cldn7	69964779	69967885	127266	+	320.626	240.119	NA	NA	1.33528	0.41714
1810027O10Rik	Tmem256	kidney	11	Elp5	69968222	69982517	136304	-	634.159	615.891	NA	NA	1.02966	0.0421693
1810027O10Rik	Tmem256	kidney	11	Ctdnep1	69981156	69990601	146812	+	1200.22	1119.15	NA	NA	1.07243	0.10089
1810027O10Rik	Tmem256	kidney	11	Gabarap	69991143	69994951	153981	+	5884.77	5666.81	NA	NA	1.03846	0.0544483
1810027O10Rik	Tmem256	kidney	11	Phf23	69995777	70000009	158827	+	626.356	542.698	NA	NA	1.15415	0.206834
1810027O10Rik	Tmem256	kidney	11	Dvl2	70000595	70012301	167382	+	900.165	751.05	NA	NA	1.19854	0.261282
1810027O10Rik	Tmem256	kidney	11	Acadvl	70010183	70015411	173731	-	7729.08	7156.43	NA	NA	1.08002	0.111056
1810027O10Rik	Tmem256	kidney	11	Mir324	70012043	70012131	173021	+	0	0	NA	NA	#DIV/0!	#DIV/0!
1810027O10Rik	Tmem256	kidney	11	Dlg4	70017085	70045532	192242	+	110.659	91.7185	NA	NA	1.2065	0.270831
1810027O10Rik	Tmem256	kidney	11	Asgr1	70054085	70057894	216924	+	29.7927	3.17633	0.000119434	0.00984783	9.37961	3.22953
1810027O10Rik	Tmem256	kidney	11	Asgr2	70092644	70106187	260350	+	11.3496	1.29464	NA	NA	8.76662	3.13202
1810027O10Rik	Tmem256	kidney	11	Mgl2	70130329	70137550	294874	+	83.7033	65.9296	NA	NA	1.26959	0.344358
1810027O10Rik	Tmem256	kidney	11	Clec10a	70156197	70170834	324450	+	31.9208	25.7525	NA	NA	1.23952	0.309779
1810027O10Rik	Tmem256	kidney	11	Slc16a11	70212752	70216417	375518	+	446.891	515.314	NA	NA	0.867221	-0.205529
1810027O10Rik	Tmem256	kidney	11	Slc16a13	70216789	70220994	379826	-	1615.9	1862.73	NA	NA	0.867488	-0.205084
1810027O10Rik	Tmem256	kidney	11	Bcl6b	70224128	70229798	387897	-	194.362	210.077	NA	NA	0.925196	-0.11217
1810027O10Rik	Tmem256	kidney	11	0610010K14Rik	70235206	70237914	397494	-	442.634	442.779	NA	NA	0.999673	-0.000471796
1810027O10Rik	Tmem256	kidney	11	Gm21988	70235206	70239830	398452	-	1217.95	1084.6	NA	NA	1.12295	0.167295
1810027O10Rik	Tmem256	kidney	11	Rnasek	70238124	70239842	399917	-	1452.75	1226.25	NA	NA	1.18471	0.244531
1810027O10Rik	Tmem256	kidney	11	Alox12	70241457	70255353	409339	-	120.59	103.771	NA	NA	1.16207	0.216696
1810027O10Rik	Tmem256	kidney	11	Alox12e	70315610	70322628	480053	-	0.70935	1.97608	NA	NA	0.358969	-1.47807
1810027O10Rik	Tmem256	liver	11	Chd3	69343273	69369406	-482726	-	3525.81	3037.46	NA	NA	1.16077	0.215088
1810027O10Rik	Tmem256	liver	11	Gm22442	69350518	69350661	-488476	-	0	0	NA	NA	#DIV/0!	#DIV/0!
1810027O10Rik	Tmem256	liver	11	Gm17305	69364019	69369408	-472352	+	12.572	13.4226	NA	NA	0.936625	-0.0944565
1810027O10Rik	Tmem256	liver	11	Cyb5d1	69391925	69395631	-445288	-	180.408	255.03	NA	NA	0.707398	-0.499405
1810027O10Rik	Tmem256	liver	11	Naa38	69395487	69396680	-442982	+	82.9751	96.3272	NA	NA	0.861388	-0.215265
1810027O10Rik	Tmem256	liver	11	Tmem88	69396519	69398234	-441690	-	83.6037	61.5862	NA	NA	1.35751	0.440958
1810027O10Rik	Tmem256	liver	11	Kdm6b	69398508	69413675	-432974	-	524.252	507.692	NA	NA	1.03262	0.0463069
1810027O10Rik	Tmem256	liver	11	Dnah2	69420809	69549110	-354106	-	6.28599	7.89567	NA	NA	0.796131	-0.328922
1810027O10Rik	Tmem256	liver	11	Efnb3	69554092	69560205	-281918	-	5.02879	4.7374	NA	NA	1.06151	0.0861157
1810027O10Rik	Tmem256	liver	11	Wrap53	69561758	69580255	-268060	-	159.664	162.651	NA	NA	0.981638	-0.0267376
1810027O10Rik	Tmem256	liver	11	Trp53	69580359	69591873	-252950	+	566.368	488.742	NA	NA	1.15883	0.212666
1810027O10Rik	Tmem256	liver	11	Atp1b2	69599736	69605942	-236227	-	15.0864	15.0018	NA	NA	1.00564	0.00811322
1810027O10Rik	Tmem256	liver	11	Shbg	69614804	69617905	-222712	-	0	0	NA	NA	#DIV/0!	#DIV/0!
1810027O10Rik	Tmem256	liver	11	Sat2	69622024	69623870	-216119	+	167.207	184.759	NA	NA	0.905004	-0.144004
1810027O10Rik	Tmem256	liver	11	Fxr2	69632990	69653297	-195922	+	752.433	747.72	NA	NA	1.0063	0.00906505
1810027O10Rik	Tmem256	liver	11	Mir467f	69635400	69635519	-203606	-	0	0	NA	NA	#DIV/0!	#DIV/0!
1810027O10Rik	Tmem256	liver	11	Sox15	69655314	69656727	-183046	+	1.2572	0.789567	NA	NA	1.59226	0.671078
1810027O10Rik	Tmem256	liver	11	Mpdu1	69656697	69662642	-179396	-	1002.62	1129.87	NA	NA	0.887372	-0.172389
1810027O10Rik	Tmem256	liver	11	Mir1934	69663043	69663125	-175982	+	0	0	NA	NA	#DIV/0!	#DIV/0!
1810027O10Rik	Tmem256	liver	11	Cd68	69664213	69666153	-173883	-	289.784	262.136	NA	NA	1.10547	0.144662
1810027O10Rik	Tmem256	liver	11	Eif4a1	69666936	69672423	-169386	-	4081.49	4140.49	NA	NA	0.985751	-0.0207042
1810027O10Rik	Tmem256	liver	11	Gm24029	69667834	69667976	-171161	-	0	0	NA	NA	#DIV/0!	#DIV/0!
1810027O10Rik	Tmem256	liver	11	Gm25835	69668852	69668995	-170142	-	0	0	NA	NA	#DIV/0!	#DIV/0!
1810027O10Rik	Tmem256	liver	11	Gm22988	69669635	69669778	-169360	-	0	0	NA	NA	#DIV/0!	#DIV/0!
1810027O10Rik	Tmem256	liver	11	Senp3	69673115	69682084	-161466	-	640.542	584.28	NA	NA	1.09629	0.132635
1810027O10Rik	Tmem256	liver	11	Tnfsf12	69682577	69696098	-149728	-	205.552	191.075	NA	NA	1.07576	0.105362
1810027O10Rik	Tmem256	liver	11	Tnfsf13	69682846	69685784	-154751	-	15.715	27.6348	NA	NA	0.568665	-0.814349
1810027O10Rik	Tmem256	liver	11	Polr2a	69733997	69758637	-92749	-	1255.94	1374.64	NA	NA	0.913653	-0.130281
1810027O10Rik	Tmem256	liver	11	Slc35g3	69759890	69761968	-78137	-	0	2.3687	NA	NA	0	#NUM!
1810027O10Rik	Tmem256	liver	11	Zbtb4	69765912	69784023	-64098	+	215.609	458.738	NA	NA	0.470005	-1.08925
1810027O10Rik	Tmem256	liver	11	Chrnb1	69784036	69795943	-49076	-	6.91459	11.0539	NA	NA	0.625532	-0.676845
1810027O10Rik	Tmem256	liver	11	Fgf11	69796068	69801857	-40104	-	4.40019	17.3705	NA	NA	0.253314	-1.981
1810027O10Rik	Tmem256	liver	11	Tmem102	69803603	69805624	-34452	-	66.0029	190.286	0.0459551	0.99905	0.346862	-1.52757
1810027O10Rik	Tmem256	liver	11	4933402P03Rik	69816566	69818465	-21550	-	0	0.789567	NA	NA	0	#NUM!
1810027O10Rik	Tmem256	liver	11	Spem1	69820876	69822180	-17538	-	0	0	NA	NA	#DIV/0!	#DIV/0!
1810027O10Rik	Tmem256	liver	11	Nlgn2	69823122	69837784	-8613	-	1.8858	88.4315	NA	NA	0.0213249	-5.55131
1810027O10Rik	Tmem256	liver	11	Tmem256	69838514	69839618	0	+	3.77159	1011.44	NA	NA	0.00372895	-8.06701
1810027O10Rik	Tmem256	liver	11	Plscr3	69846376	69852058	10151	+	233.21	184.759	NA	NA	1.26224	0.335989
1810027O10Rik	Tmem256	liver	11	Tnk1	69851005	69858730	15802	-	5.65739	16.5809	NA	NA	0.341199	-1.55131
1810027O10Rik	Tmem256	liver	11	Tmem95	69876684	69878018	38285	-	0	0	NA	NA	#DIV/0!	#DIV/0!
1810027O10Rik	Tmem256	liver	11	Kctd11	69878265	69880985	40559	-	33.9443	55.2697	NA	NA	0.614158	-0.703317
1810027O10Rik	Tmem256	liver	11	Acap1	69881567	69895539	49487	-	51.5451	139.753	NA	NA	0.368829	-1.43898
1810027O10Rik	Tmem256	liver	11	2810408A11Rik	69897352	69900987	60104	-	1.8858	3.94784	NA	NA	0.477679	-1.06589
1810027O10Rik	Tmem256	liver	11	Neurl4	69901072	69913820	68380	+	504.136	533.747	NA	NA	0.944523	-0.0823428
1810027O10Rik	Tmem256	liver	11	Gps2	69913888	69916591	76174	+	401.675	285.823	NA	NA	1.40533	0.490904
1810027O10Rik	Tmem256	liver	11	Eif5a	69916714	69921958	80270	-	5869.86	5955.7	NA	NA	0.985586	-0.0209466
1810027O10Rik	Tmem256	liver	11	Ybx2	69935796	69941605	99634	+	3.143	0.789567	NA	NA	3.98066	1.99301
1810027O10Rik	Tmem256	liver	11	Slc2a4	69942539	69948188	106298	-	18.2294	7.89567	NA	NA	2.30878	1.20713
1810027O10Rik	Tmem256	liver	11	Cldn7	69964779	69967885	127266	+	7.54319	9.47481	NA	NA	0.796131	-0.328922
1810027O10Rik	Tmem256	liver	11	Elp5	69968222	69982517	136304	-	414.875	369.517	NA	NA	1.12275	0.167036
1810027O10Rik	Tmem256	liver	11	Ctdnep1	69981156	69990601	146812	+	621.684	660.078	NA	NA	0.941835	-0.0864542
1810027O10Rik	Tmem256	liver	11	Gabarap	69991143	69994951	153981	+	3979.03	3380.93	NA	NA	1.17691	0.234999
1810027O10Rik	Tmem256	liver	11	Phf23	69995777	70000009	158827	+	399.789	370.307	NA	NA	1.07962	0.110517
1810027O10Rik	Tmem256	liver	11	Dvl2	70000595	70012301	167382	+	758.719	683.765	NA	NA	1.10962	0.150065
1810027O10Rik	Tmem256	liver	11	Acadvl	70010183	70015411	173731	-	7556.39	7969.89	NA	NA	0.948117	-0.0768628
1810027O10Rik	Tmem256	liver	11	Mir324	70012043	70012131	173021	+	0	0	NA	NA	#DIV/0!	#DIV/0!
1810027O10Rik	Tmem256	liver	11	Dlg4	70017085	70045532	192242	+	31.43	25.2661	NA	NA	1.24396	0.314934
1810027O10Rik	Tmem256	liver	11	Asgr1	70054085	70057894	216924	+	8837.47	9067.39	NA	NA	0.974644	-0.037053
1810027O10Rik	Tmem256	liver	11	Asgr2	70092644	70106187	260350	+	4072.06	3886.25	NA	NA	1.04781	0.067382
1810027O10Rik	Tmem256	liver	11	Mgl2	70130329	70137550	294874	+	18.2294	15.7913	NA	NA	1.15439	0.207131
1810027O10Rik	Tmem256	liver	11	Clec10a	70156197	70170834	324450	+	11.9434	11.8435	NA	NA	1.00843	0.0121152
1810027O10Rik	Tmem256	liver	11	Slc16a11	70212752	70216417	375518	+	165.95	175.284	NA	NA	0.946751	-0.0789435
1810027O10Rik	Tmem256	liver	11	Slc16a13	70216789	70220994	379826	-	37.0873	44.2158	NA	NA	0.838781	-0.253634
1810027O10Rik	Tmem256	liver	11	Bcl6b	70224128	70229798	387897	-	62.2313	57.6384	NA	NA	1.07968	0.11061
1810027O10Rik	Tmem256	liver	11	0610010K14Rik	70235206	70237914	397494	-	182.294	206.867	NA	NA	0.881214	-0.182436
1810027O10Rik	Tmem256	liver	11	Gm21988	70235206	70239830	398452	-	351.387	436.631	NA	NA	0.804769	-0.313353
1810027O10Rik	Tmem256	liver	11	Rnasek	70238124	70239842	399917	-	404.818	472.951	NA	NA	0.855941	-0.224417
1810027O10Rik	Tmem256	liver	11	Alox12	70241457	70255353	409339	-	11.9434	28.4244	NA	NA	0.42018	-1.25092
1810027O10Rik	Tmem256	liver	11	Alox12e	70315610	70322628	480053	-	3.77159	0.789567	NA	NA	4.77679	2.25604
1810027O10Rik	Tmem256	lung	11	Chd3	69343273	69369406	-482726	-	3524.27	5961.35	0.0400803	0.999529	0.591187	-0.758313
1810027O10Rik	Tmem256	lung	11	Gm22442	69350518	69350661	-488476	-	0	0	NA	NA	#DIV/0!	#DIV/0!
1810027O10Rik	Tmem256	lung	11	Gm17305	69364019	69369408	-472352	+	5.77182	31.3519	NA	NA	0.184098	-2.44146
1810027O10Rik	Tmem256	lung	11	Cyb5d1	69391925	69395631	-445288	-	253.96	444.686	NA	NA	0.5711	-0.808185
1810027O10Rik	Tmem256	lung	11	Naa38	69395487	69396680	-442982	+	629.128	546.419	NA	NA	1.15136	0.203345
1810027O10Rik	Tmem256	lung	11	Tmem88	69396519	69398234	-441690	-	554.094	462.601	NA	NA	1.19778	0.260364
1810027O10Rik	Tmem256	lung	11	Kdm6b	69398508	69413675	-432974	-	1873.53	2250.94	NA	NA	0.832333	-0.264768
1810027O10Rik	Tmem256	lung	11	Dnah2	69420809	69549110	-354106	-	243.571	418.452	NA	NA	0.582075	-0.780723
1810027O10Rik	Tmem256	lung	11	Efnb3	69554092	69560205	-281918	-	24.2416	38.3901	NA	NA	0.631455	-0.663248
1810027O10Rik	Tmem256	lung	11	Wrap53	69561758	69580255	-268060	-	262.04	261.053	NA	NA	1.00378	0.00544797
1810027O10Rik	Tmem256	lung	11	Trp53	69580359	69591873	-252950	+	1775.41	1680.21	NA	NA	1.05666	0.0795134
1810027O10Rik	Tmem256	lung	11	Atp1b2	69599736	69605942	-236227	-	569.101	614.242	NA	NA	0.92651	-0.110122
1810027O10Rik	Tmem256	lung	11	Shbg	69614804	69617905	-222712	-	0	0.639835	NA	NA	0	#NUM!
1810027O10Rik	Tmem256	lung	11	Sat2	69622024	69623870	-216119	+	87.7316	143.963	NA	NA	0.609404	-0.714529
1810027O10Rik	Tmem256	lung	11	Fxr2	69632990	69653297	-195922	+	1999.36	2060.27	NA	NA	0.970435	-0.0432969
1810027O10Rik	Tmem256	lung	11	Mir467f	69635400	69635519	-203606	-	0	0	NA	NA	#DIV/0!	#DIV/0!
1810027O10Rik	Tmem256	lung	11	Sox15	69655314	69656727	-183046	+	4.61745	1.27967	NA	NA	3.60831	1.85132
1810027O10Rik	Tmem256	lung	11	Mpdu1	69656697	69662642	-179396	-	1107.03	996.863	NA	NA	1.11052	0.151232
1810027O10Rik	Tmem256	lung	11	Mir1934	69663043	69663125	-175982	+	0	0	NA	NA	#DIV/0!	#DIV/0!
1810027O10Rik	Tmem256	lung	11	Cd68	69664213	69666153	-173883	-	1536.46	1584.87	NA	NA	0.969452	-0.0447585
1810027O10Rik	Tmem256	lung	11	Eif4a1	69666936	69672423	-169386	-	7312.89	6282.54	NA	NA	1.164	0.219093
1810027O10Rik	Tmem256	lung	11	Gm24029	69667834	69667976	-171161	-	0	0	NA	NA	#DIV/0!	#DIV/0!
1810027O10Rik	Tmem256	lung	11	Gm25835	69668852	69668995	-170142	-	0	0	NA	NA	#DIV/0!	#DIV/0!
1810027O10Rik	Tmem256	lung	11	Gm22988	69669635	69669778	-169360	-	0	0	NA	NA	#DIV/0!	#DIV/0!
1810027O10Rik	Tmem256	lung	11	Senp3	69673115	69682084	-161466	-	1718.85	1810.73	NA	NA	0.949254	-0.0751335
1810027O10Rik	Tmem256	lung	11	Tnfsf12	69682577	69696098	-149728	-	1608.03	1353.89	NA	NA	1.18771	0.24818
1810027O10Rik	Tmem256	lung	11	Tnfsf13	69682846	69685784	-154751	-	361.316	438.287	NA	NA	0.824381	-0.278617
1810027O10Rik	Tmem256	lung	11	Polr2a	69733997	69758637	-92749	-	3900.59	6227.52	NA	NA	0.626348	-0.674963
1810027O10Rik	Tmem256	lung	11	Slc35g3	69759890	69761968	-78137	-	20.7785	40.3096	NA	NA	0.515473	-0.95603
1810027O10Rik	Tmem256	lung	11	Zbtb4	69765912	69784023	-64098	+	3742.45	6376.6	0.0379758	0.999529	0.586903	-0.768806
1810027O10Rik	Tmem256	lung	11	Chrnb1	69784036	69795943	-49076	-	518.309	1015.42	0.0276731	0.999529	0.510439	-0.97019
1810027O10Rik	Tmem256	lung	11	Fgf11	69796068	69801857	-40104	-	42.7114	341.032	NA	NA	0.125242	-2.99721
1810027O10Rik	Tmem256	lung	11	Tmem102	69803603	69805624	-34452	-	129.289	157.399	NA	NA	0.821405	-0.283835
1810027O10Rik	Tmem256	lung	11	4933402P03Rik	69816566	69818465	-21550	-	0	0	NA	NA	#DIV/0!	#DIV/0!
1810027O10Rik	Tmem256	lung	11	Spem1	69820876	69822180	-17538	-	0	7.67802	NA	NA	0	#NUM!
1810027O10Rik	Tmem256	lung	11	Nlgn2	69823122	69837784	-8613	-	17.3154	1497.85	NA	NA	0.0115602	-6.43469
1810027O10Rik	Tmem256	lung	11	Tmem256	69838514	69839618	0	+	3.46309	812.591	NA	NA	0.00426179	-7.87433
1810027O10Rik	Tmem256	lung	11	Plscr3	69846376	69852058	10151	+	1406.01	2959.24	0.0122915	0.999529	0.475127	-1.07361
1810027O10Rik	Tmem256	lung	11	Tnk1	69851005	69858730	15802	-	248.188	431.889	NA	NA	0.574657	-0.799226
1810027O10Rik	Tmem256	lung	11	Tmem95	69876684	69878018	38285	-	0	2.55934	NA	NA	0	#NUM!
1810027O10Rik	Tmem256	lung	11	Kctd11	69878265	69880985	40559	-	570.255	842.023	NA	NA	0.677244	-0.562252
1810027O10Rik	Tmem256	lung	11	Acap1	69881567	69895539	49487	-	606.041	773.561	NA	NA	0.783443	-0.3521
1810027O10Rik	Tmem256	lung	11	2810408A11Rik	69897352	69900987	60104	-	27.7047	51.8267	NA	NA	0.534565	-0.903563
1810027O10Rik	Tmem256	lung	11	Neurl4	69901072	69913820	68380	+	1164.75	1655.25	NA	NA	0.70367	-0.507029
1810027O10Rik	Tmem256	lung	11	Gps2	69913888	69916591	76174	+	1215.54	1403.8	NA	NA	0.865897	-0.207733
1810027O10Rik	Tmem256	lung	11	Eif5a	69916714	69921958	80270	-	6209.32	5311.27	NA	NA	1.16908	0.225378
1810027O10Rik	Tmem256	lung	11	Ybx2	69935796	69941605	99634	+	17.3154	31.9918	NA	NA	0.541247	-0.885641
1810027O10Rik	Tmem256	lung	11	Slc2a4	69942539	69948188	106298	-	255.114	256.574	NA	NA	0.994311	-0.00823104
1810027O10Rik	Tmem256	lung	11	Cldn7	69964779	69967885	127266	+	1001.99	779.959	NA	NA	1.28467	0.361394
1810027O10Rik	Tmem256	lung	11	Elp5	69968222	69982517	136304	-	881.934	753.086	NA	NA	1.17109	0.227855
1810027O10Rik	Tmem256	lung	11	Ctdnep1	69981156	69990601	146812	+	2005.13	1592.55	NA	NA	1.25907	0.332356
1810027O10Rik	Tmem256	lung	11	Gabarap	69991143	69994951	153981	+	7337.13	5981.18	NA	NA	1.2267	0.294786
1810027O10Rik	Tmem256	lung	11	Phf23	69995777	70000009	158827	+	1485.67	1272.63	NA	NA	1.1674	0.223294
1810027O10Rik	Tmem256	lung	11	Dvl2	70000595	70012301	167382	+	790.739	812.591	NA	NA	0.973108	-0.0393278
1810027O10Rik	Tmem256	lung	11	Acadvl	70010183	70015411	173731	-	2137.88	2318.12	NA	NA	0.922246	-0.116776
1810027O10Rik	Tmem256	lung	11	Mir324	70012043	70012131	173021	+	0	0	NA	NA	#DIV/0!	#DIV/0!
1810027O10Rik	Tmem256	lung	11	Dlg4	70017085	70045532	192242	+	663.759	963.592	NA	NA	0.688838	-0.537763
1810027O10Rik	Tmem256	lung	11	Asgr1	70054085	70057894	216924	+	79.6511	55.0258	NA	NA	1.44752	0.533585
1810027O10Rik	Tmem256	lung	11	Asgr2	70092644	70106187	260350	+	12.698	12.1569	NA	NA	1.04451	0.0628289
1810027O10Rik	Tmem256	lung	11	Mgl2	70130329	70137550	294874	+	684.537	696.141	NA	NA	0.983332	-0.0242497
1810027O10Rik	Tmem256	lung	11	Clec10a	70156197	70170834	324450	+	247.034	243.777	NA	NA	1.01336	0.0191446
1810027O10Rik	Tmem256	lung	11	Slc16a11	70212752	70216417	375518	+	1190.15	1377.57	NA	NA	0.863951	-0.210979
1810027O10Rik	Tmem256	lung	11	Slc16a13	70216789	70220994	379826	-	324.376	293.684	NA	NA	1.10451	0.143401
1810027O10Rik	Tmem256	lung	11	Bcl6b	70224128	70229798	387897	-	1152.05	1369.89	NA	NA	0.840985	-0.249848
1810027O10Rik	Tmem256	lung	11	0610010K14Rik	70235206	70237914	397494	-	623.356	592.487	NA	NA	1.0521	0.073272
1810027O10Rik	Tmem256	lung	11	Gm21988	70235206	70239830	398452	-	963.893	694.861	NA	NA	1.38717	0.472149
1810027O10Rik	Tmem256	lung	11	Rnasek	70238124	70239842	399917	-	941.96	670.547	NA	NA	1.40476	0.490327
1810027O10Rik	Tmem256	lung	11	Alox12	70241457	70255353	409339	-	279.356	354.469	NA	NA	0.788097	-0.343554
1810027O10Rik	Tmem256	lung	11	Alox12e	70315610	70322628	480053	-	2.30873	10.2374	NA	NA	0.22552	-2.14868
1810027O10Rik	Tmem256	spleen	11	Chd3	69343273	69369406	-482726	-	5022.17	6063.2	NA	NA	0.828303	-0.27177
1810027O10Rik	Tmem256	spleen	11	Gm22442	69350518	69350661	-488476	-	0	0	NA	NA	#DIV/0!	#DIV/0!
1810027O10Rik	Tmem256	spleen	11	Gm17305	69364019	69369408	-472352	+	5.1404	12.5512	NA	NA	0.409553	-1.28788
1810027O10Rik	Tmem256	spleen	11	Cyb5d1	69391925	69395631	-445288	-	203.046	217.893	NA	NA	0.931857	-0.101819
1810027O10Rik	Tmem256	spleen	11	Naa38	69395487	69396680	-442982	+	735.933	787.94	NA	NA	0.933996	-0.098511
1810027O10Rik	Tmem256	spleen	11	Tmem88	69396519	69398234	-441690	-	185.911	168.352	NA	NA	1.1043	0.143132
1810027O10Rik	Tmem256	spleen	11	Kdm6b	69398508	69413675	-432974	-	1435.03	1554.32	NA	NA	0.92325	-0.115207
1810027O10Rik	Tmem256	spleen	11	Dnah2	69420809	69549110	-354106	-	63.3982	71.3114	NA	NA	0.889034	-0.16969
1810027O10Rik	Tmem256	spleen	11	Efnb3	69554092	69560205	-281918	-	51.404	45.6256	NA	NA	1.12665	0.172037
1810027O10Rik	Tmem256	spleen	11	Wrap53	69561758	69580255	-268060	-	445.501	427.961	NA	NA	1.04099	0.0579495
1810027O10Rik	Tmem256	spleen	11	Trp53	69580359	69591873	-252950	+	4332.5	4121.86	NA	NA	1.0511	0.0719043
1810027O10Rik	Tmem256	spleen	11	Atp1b2	69599736	69605942	-236227	-	394.097	669.481	NA	NA	0.588661	-0.764492
1810027O10Rik	Tmem256	spleen	11	Shbg	69614804	69617905	-222712	-	0	0.115158	NA	NA	0	#NUM!
1810027O10Rik	Tmem256	spleen	11	Sat2	69622024	69623870	-216119	+	42.8366	46.6519	NA	NA	0.918219	-0.12309
1810027O10Rik	Tmem256	spleen	11	Fxr2	69632990	69653297	-195922	+	1764.01	1831.68	NA	NA	0.963056	-0.0543084
1810027O10Rik	Tmem256	spleen	11	Mir467f	69635400	69635519	-203606	-	0	0	NA	NA	#DIV/0!	#DIV/0!
1810027O10Rik	Tmem256	spleen	11	Sox15	69655314	69656727	-183046	+	12.851	1.9766	NA	NA	6.50157	2.70079
1810027O10Rik	Tmem256	spleen	11	Mpdu1	69656697	69662642	-179396	-	1458.16	1288.43	NA	NA	1.13174	0.178538
1810027O10Rik	Tmem256	spleen	11	Mir1934	69663043	69663125	-175982	+	0	0	NA	NA	#DIV/0!	#DIV/0!
1810027O10Rik	Tmem256	spleen	11	Cd68	69664213	69666153	-173883	-	3090.23	2599.38	NA	NA	1.18884	0.24955
1810027O10Rik	Tmem256	spleen	11	Eif4a1	69666936	69672423	-169386	-	10757.1	10610.3	NA	NA	1.01384	0.0198258
1810027O10Rik	Tmem256	spleen	11	Gm24029	69667834	69667976	-171161	-	0	0	NA	NA	#DIV/0!	#DIV/0!
1810027O10Rik	Tmem256	spleen	11	Gm25835	69668852	69668995	-170142	-	0	0	NA	NA	#DIV/0!	#DIV/0!
1810027O10Rik	Tmem256	spleen	11	Gm22988	69669635	69669778	-169360	-	0	0	NA	NA	#DIV/0!	#DIV/0!
1810027O10Rik	Tmem256	spleen	11	Senp3	69673115	69682084	-161466	-	1918.22	2063.3	NA	NA	0.929688	-0.105182
1810027O10Rik	Tmem256	spleen	11	Tnfsf12	69682577	69696098	-149728	-	681.102	563.915	NA	NA	1.20781	0.272394
1810027O10Rik	Tmem256	spleen	11	Tnfsf13	69682846	69685784	-154751	-	162.779	191.807	NA	NA	0.848661	-0.236741
1810027O10Rik	Tmem256	spleen	11	Polr2a	69733997	69758637	-92749	-	6452.05	8145.47	NA	NA	0.792103	-0.336239
1810027O10Rik	Tmem256	spleen	11	Slc35g3	69759890	69761968	-78137	-	0.856733	2.01892	NA	NA	0.424351	-1.23667
1810027O10Rik	Tmem256	spleen	11	Zbtb4	69765912	69784023	-64098	+	1664.63	2263.87	NA	NA	0.735303	-0.443588
1810027O10Rik	Tmem256	spleen	11	Chrnb1	69784036	69795943	-49076	-	96.8108	217.338	9.57e-05	0.0178703	0.445438	-1.1667
1810027O10Rik	Tmem256	spleen	11	Fgf11	69796068	69801857	-40104	-	36.8395	85.9873	0.000289417	0.0450547	0.42843	-1.22287
1810027O10Rik	Tmem256	spleen	11	Tmem102	69803603	69805624	-34452	-	0.856733	8.41483	NA	NA	0.101812	-3.29602
1810027O10Rik	Tmem256	spleen	11	4933402P03Rik	69816566	69818465	-21550	-	1.71347	0.697676	NA	NA	2.45596	1.29629
1810027O10Rik	Tmem256	spleen	11	Spem1	69820876	69822180	-17538	-	1.71347	1.54493	NA	NA	1.10909	0.149374
1810027O10Rik	Tmem256	spleen	11	Nlgn2	69823122	69837784	-8613	-	17.9914	497.862	3.43e-44	3.52e-40	0.0361373	-4.79037
1810027O10Rik	Tmem256	spleen	11	Tmem256	69838514	69839618	0	+	5.1404	640.056	1.71e-54	3.52e-50	0.00803117	-6.96017
1810027O10Rik	Tmem256	spleen	11	Plscr3	69846376	69852058	10151	+	759.065	813.464	NA	NA	0.933126	-0.0998558
1810027O10Rik	Tmem256	spleen	11	Tnk1	69851005	69858730	15802	-	31.6991	40.0879	NA	NA	0.790741	-0.338723
1810027O10Rik	Tmem256	spleen	11	Tmem95	69876684	69878018	38285	-	0.856733	1.42859	NA	NA	0.599705	-0.737674
1810027O10Rik	Tmem256	spleen	11	Kctd11	69878265	69880985	40559	-	241.599	274.643	NA	NA	0.879682	-0.184946
1810027O10Rik	Tmem256	spleen	11	Acap1	69881567	69895539	49487	-	6265.29	8440.43	NA	NA	0.742295	-0.429936
1810027O10Rik	Tmem256	spleen	11	2810408A11Rik	69897352	69900987	60104	-	41.1232	52.5638	NA	NA	0.782348	-0.354118
1810027O10Rik	Tmem256	spleen	11	Neurl4	69901072	69913820	68380	+	1565.25	1730.69	NA	NA	0.904406	-0.144957
1810027O10Rik	Tmem256	spleen	11	Gps2	69913888	69916591	76174	+	1694.62	2095.25	NA	NA	0.80879	-0.306163
1810027O10Rik	Tmem256	spleen	11	Eif5a	69916714	69921958	80270	-	10987.6	10787.9	NA	NA	1.01851	0.0264624
1810027O10Rik	Tmem256	spleen	11	Ybx2	69935796	69941605	99634	+	3.42693	7.33578	NA	NA	0.467153	-1.09803
1810027O10Rik	Tmem256	spleen	11	Slc2a4	69942539	69948188	106298	-	107.092	155.361	NA	NA	0.689306	-0.536783
1810027O10Rik	Tmem256	spleen	11	Cldn7	69964779	69967885	127266	+	13.7077	16.4619	NA	NA	0.832692	-0.264145
1810027O10Rik	Tmem256	spleen	11	Elp5	69968222	69982517	136304	-	863.586	782.219	NA	NA	1.10402	0.142767
1810027O10Rik	Tmem256	spleen	11	Ctdnep1	69981156	69990601	146812	+	2471.67	2224.74	NA	NA	1.11099	0.151849
1810027O10Rik	Tmem256	spleen	11	Gabarap	69991143	69994951	153981	+	6595.13	5409.96	NA	NA	1.21907	0.285782
1810027O10Rik	Tmem256	spleen	11	Phf23	69995777	70000009	158827	+	1847.12	1761.47	NA	NA	1.04862	0.0684909
1810027O10Rik	Tmem256	spleen	11	Dvl2	70000595	70012301	167382	+	920.131	900.943	NA	NA	1.0213	0.0304029
1810027O10Rik	Tmem256	spleen	11	Acadvl	70010183	70015411	173731	-	1405.9	1442.48	NA	NA	0.974639	-0.0370601
1810027O10Rik	Tmem256	spleen	11	Mir324	70012043	70012131	173021	+	0	0	NA	NA	#DIV/0!	#DIV/0!
1810027O10Rik	Tmem256	spleen	11	Dlg4	70017085	70045532	192242	+	352.117	340.726	NA	NA	1.03343	0.0474426
1810027O10Rik	Tmem256	spleen	11	Asgr1	70054085	70057894	216924	+	0.856733	1.88809	NA	NA	0.453757	-1.14001
1810027O10Rik	Tmem256	spleen	11	Asgr2	70092644	70106187	260350	+	21.4183	20.0128	NA	NA	1.07023	0.0979244
1810027O10Rik	Tmem256	spleen	11	Mgl2	70130329	70137550	294874	+	164.493	121.691	NA	NA	1.35173	0.434805
1810027O10Rik	Tmem256	spleen	11	Clec10a	70156197	70170834	324450	+	182.484	168.211	NA	NA	1.08485	0.117502
1810027O10Rik	Tmem256	spleen	11	Slc16a11	70212752	70216417	375518	+	17.1347	13.6901	NA	NA	1.25161	0.323788
1810027O10Rik	Tmem256	spleen	11	Slc16a13	70216789	70220994	379826	-	223.607	203.637	NA	NA	1.09807	0.134969
1810027O10Rik	Tmem256	spleen	11	Bcl6b	70224128	70229798	387897	-	257.876	281.385	NA	NA	0.916456	-0.125863
1810027O10Rik	Tmem256	spleen	11	0610010K14Rik	70235206	70237914	397494	-	900.426	800.311	NA	NA	1.1251	0.170047
1810027O10Rik	Tmem256	spleen	11	Gm21988	70235206	70239830	398452	-	815.609	727.151	NA	NA	1.12165	0.165624
1810027O10Rik	Tmem256	spleen	11	Rnasek	70238124	70239842	399917	-	763.349	733.09	NA	NA	1.04128	0.0583512
1810027O10Rik	Tmem256	spleen	11	Alox12	70241457	70255353	409339	-	1127.46	1013.56	NA	NA	1.11237	0.153642
1810027O10Rik	Tmem256	spleen	11	Alox12e	70315610	70322628	480053	-	5.1404	5.24276	NA	NA	0.980475	-0.0284472
1810027O10Rik	Tmem256	cardiac ventricle	11	Chd3	69343273	69369406	-482726	-	271.436	616.842	0.0230207	1	0.440041	-1.18429
1810027O10Rik	Tmem256	cardiac ventricle	11	Gm22442	69350518	69350661	-488476	-	0	0	NA	NA	#DIV/0!	#DIV/0!
1810027O10Rik	Tmem256	cardiac ventricle	11	Gm17305	69364019	69369408	-472352	+	0.921683	3.38924	NA	NA	0.271944	-1.87862
1810027O10Rik	Tmem256	cardiac ventricle	11	Cyb5d1	69391925	69395631	-445288	-	87.5599	170.43	NA	NA	0.513757	-0.960841
1810027O10Rik	Tmem256	cardiac ventricle	11	Naa38	69395487	69396680	-442982	+	258.993	244.51	NA	NA	1.05923	0.0830218
1810027O10Rik	Tmem256	cardiac ventricle	11	Tmem88	69396519	69398234	-441690	-	594.486	382.984	NA	NA	1.55225	0.634357
1810027O10Rik	Tmem256	cardiac ventricle	11	Kdm6b	69398508	69413675	-432974	-	417.983	736.434	NA	NA	0.567578	-0.817111
1810027O10Rik	Tmem256	cardiac ventricle	11	Dnah2	69420809	69549110	-354106	-	13.3644	15.0095	NA	NA	0.890396	-0.16748
1810027O10Rik	Tmem256	cardiac ventricle	11	Efnb3	69554092	69560205	-281918	-	1340.13	1685.42	NA	NA	0.795129	-0.330739
1810027O10Rik	Tmem256	cardiac ventricle	11	Wrap53	69561758	69580255	-268060	-	134.105	120.076	NA	NA	1.11683	0.159414
1810027O10Rik	Tmem256	cardiac ventricle	11	Trp53	69580359	69591873	-252950	+	396.785	411.067	NA	NA	0.965256	-0.0510163
1810027O10Rik	Tmem256	cardiac ventricle	11	Atp1b2	69599736	69605942	-236227	-	552.549	629.915	NA	NA	0.877181	-0.189054
1810027O10Rik	Tmem256	cardiac ventricle	11	Shbg	69614804	69617905	-222712	-	0.460842	0.484178	NA	NA	0.951803	-0.0712649
1810027O10Rik	Tmem256	cardiac ventricle	11	Sat2	69622024	69623870	-216119	+	43.78	50.3545	NA	NA	0.869436	-0.201849
1810027O10Rik	Tmem256	cardiac ventricle	11	Fxr2	69632990	69653297	-195922	+	1303.26	1713.99	NA	NA	0.760367	-0.395232
1810027O10Rik	Tmem256	cardiac ventricle	11	Mir467f	69635400	69635519	-203606	-	0	0	NA	NA	#DIV/0!	#DIV/0!
1810027O10Rik	Tmem256	cardiac ventricle	11	Sox15	69655314	69656727	-183046	+	3.22589	0	NA	NA	#DIV/0!	#DIV/0!
1810027O10Rik	Tmem256	cardiac ventricle	11	Mpdu1	69656697	69662642	-179396	-	247.933	243.541	NA	NA	1.01803	0.0257828
1810027O10Rik	Tmem256	cardiac ventricle	11	Mir1934	69663043	69663125	-175982	+	0	0	NA	NA	#DIV/0!	#DIV/0!
1810027O10Rik	Tmem256	cardiac ventricle	11	Cd68	69664213	69666153	-173883	-	162.677	138.475	NA	NA	1.17478	0.232388
1810027O10Rik	Tmem256	cardiac ventricle	11	Eif4a1	69666936	69672423	-169386	-	2538.78	2466.4	NA	NA	1.02934	0.0417266
1810027O10Rik	Tmem256	cardiac ventricle	11	Gm24029	69667834	69667976	-171161	-	0	0	NA	NA	#DIV/0!	#DIV/0!
1810027O10Rik	Tmem256	cardiac ventricle	11	Gm25835	69668852	69668995	-170142	-	0	0	NA	NA	#DIV/0!	#DIV/0!
1810027O10Rik	Tmem256	cardiac ventricle	11	Gm22988	69669635	69669778	-169360	-	0	0	NA	NA	#DIV/0!	#DIV/0!
1810027O10Rik	Tmem256	cardiac ventricle	11	Senp3	69673115	69682084	-161466	-	570.522	602.317	NA	NA	0.947212	-0.0782401
1810027O10Rik	Tmem256	cardiac ventricle	11	Tnfsf12	69682577	69696098	-149728	-	367.291	268.719	NA	NA	1.36682	0.450827
1810027O10Rik	Tmem256	cardiac ventricle	11	Tnfsf13	69682846	69685784	-154751	-	39.1715	42.1234	NA	NA	0.929923	-0.104818
1810027O10Rik	Tmem256	cardiac ventricle	11	Polr2a	69733997	69758637	-92749	-	659.925	1484	0.0184416	1	0.444692	-1.16912
1810027O10Rik	Tmem256	cardiac ventricle	11	Slc35g3	69759890	69761968	-78137	-	0	1.45253	NA	NA	0	#NUM!
1810027O10Rik	Tmem256	cardiac ventricle	11	Zbtb4	69765912	69784023	-64098	+	528.125	1057.93	0.0355779	1	0.499207	-1.00229
1810027O10Rik	Tmem256	cardiac ventricle	11	Chrnb1	69784036	69795943	-49076	-	58.066	113.298	NA	NA	0.512509	-0.96435
1810027O10Rik	Tmem256	cardiac ventricle	11	Fgf11	69796068	69801857	-40104	-	17.512	70.6899	0.030201	1	0.24773	-2.01316
1810027O10Rik	Tmem256	cardiac ventricle	11	Tmem102	69803603	69805624	-34452	-	0.921683	4.84178	NA	NA	0.190361	-2.39319
1810027O10Rik	Tmem256	cardiac ventricle	11	4933402P03Rik	69816566	69818465	-21550	-	1.84337	0.484178	NA	NA	3.80721	1.92874
1810027O10Rik	Tmem256	cardiac ventricle	11	Spem1	69820876	69822180	-17538	-	1.38252	0.484178	NA	NA	2.85541	1.5137
1810027O10Rik	Tmem256	cardiac ventricle	11	Nlgn2	69823122	69837784	-8613	-	4.14757	237.247	NA	NA	0.0174821	-5.83798
1810027O10Rik	Tmem256	cardiac ventricle	11	Tmem256	69838514	69839618	0	+	1.38252	519.522	NA	NA	0.00266115	-8.55374
1810027O10Rik	Tmem256	cardiac ventricle	11	Plscr3	69846376	69852058	10151	+	244.707	493.377	0.0444777	1	0.495984	-1.01164
1810027O10Rik	Tmem256	cardiac ventricle	11	Tnk1	69851005	69858730	15802	-	7.83431	9.19937	NA	NA	0.851613	-0.23173
1810027O10Rik	Tmem256	cardiac ventricle	11	Tmem95	69876684	69878018	38285	-	0.460842	0	NA	NA	#DIV/0!	#DIV/0!
1810027O10Rik	Tmem256	cardiac ventricle	11	Kctd11	69878265	69880985	40559	-	70.0479	97.8039	NA	NA	0.716208	-0.481549
1810027O10Rik	Tmem256	cardiac ventricle	11	Acap1	69881567	69895539	49487	-	13.3644	26.1456	NA	NA	0.511154	-0.968171
1810027O10Rik	Tmem256	cardiac ventricle	11	2810408A11Rik	69897352	69900987	60104	-	5.99094	6.77849	NA	NA	0.883817	-0.17818
1810027O10Rik	Tmem256	cardiac ventricle	11	Neurl4	69901072	69913820	68380	+	697.253	1060.35	NA	NA	0.65757	-0.604784
1810027O10Rik	Tmem256	cardiac ventricle	11	Gps2	69913888	69916591	76174	+	371.899	387.342	NA	NA	0.960131	-0.0586963
1810027O10Rik	Tmem256	cardiac ventricle	11	Eif5a	69916714	69921958	80270	-	4638.37	4444.27	NA	NA	1.04368	0.0616733
1810027O10Rik	Tmem256	cardiac ventricle	11	Ybx2	69935796	69941605	99634	+	241.942	394.121	NA	NA	0.613878	-0.703976
1810027O10Rik	Tmem256	cardiac ventricle	11	Slc2a4	69942539	69948188	106298	-	7383.61	7941.96	NA	NA	0.929695	-0.10517
1810027O10Rik	Tmem256	cardiac ventricle	11	Cldn7	69964779	69967885	127266	+	0.921683	3.38924	NA	NA	0.271944	-1.87862
1810027O10Rik	Tmem256	cardiac ventricle	11	Elp5	69968222	69982517	136304	-	576.052	527.269	NA	NA	1.09252	0.127659
1810027O10Rik	Tmem256	cardiac ventricle	11	Ctdnep1	69981156	69990601	146812	+	1722.17	1561.96	NA	NA	1.10257	0.140869
1810027O10Rik	Tmem256	cardiac ventricle	11	Gabarap	69991143	69994951	153981	+	3281.65	2642.64	NA	NA	1.24181	0.312443
1810027O10Rik	Tmem256	cardiac ventricle	11	Phf23	69995777	70000009	158827	+	380.655	324.883	NA	NA	1.17167	0.228564
1810027O10Rik	Tmem256	cardiac ventricle	11	Dvl2	70000595	70012301	167382	+	1671.93	1682.52	NA	NA	0.99371	-0.00910347
1810027O10Rik	Tmem256	cardiac ventricle	11	Acadvl	70010183	70015411	173731	-	17865.4	21183.7	NA	NA	0.843357	-0.245785
1810027O10Rik	Tmem256	cardiac ventricle	11	Mir324	70012043	70012131	173021	+	0	0	NA	NA	#DIV/0!	#DIV/0!
1810027O10Rik	Tmem256	cardiac ventricle	11	Dlg4	70017085	70045532	192242	+	73.2738	102.161	NA	NA	0.717236	-0.479481
1810027O10Rik	Tmem256	cardiac ventricle	11	Asgr1	70054085	70057894	216924	+	18.4337	0.968355	NA	NA	19.0361	4.25066
1810027O10Rik	Tmem256	cardiac ventricle	11	Asgr2	70092644	70106187	260350	+	9.67767	7.26266	NA	NA	1.33252	0.414162
1810027O10Rik	Tmem256	cardiac ventricle	11	Mgl2	70130329	70137550	294874	+	219.821	201.902	NA	NA	1.08875	0.122677
1810027O10Rik	Tmem256	cardiac ventricle	11	Clec10a	70156197	70170834	324450	+	64.5178	64.8798	NA	NA	0.994421	-0.00807112
1810027O10Rik	Tmem256	cardiac ventricle	11	Slc16a11	70212752	70216417	375518	+	17.512	17.9146	NA	NA	0.977528	-0.0327908
1810027O10Rik	Tmem256	cardiac ventricle	11	Slc16a13	70216789	70220994	379826	-	97.2376	94.8988	NA	NA	1.02465	0.0351244
1810027O10Rik	Tmem256	cardiac ventricle	11	Bcl6b	70224128	70229798	387897	-	645.639	729.656	NA	NA	0.884855	-0.176487
1810027O10Rik	Tmem256	cardiac ventricle	11	0610010K14Rik	70235206	70237914	397494	-	272.818	214.006	NA	NA	1.27481	0.350286
1810027O10Rik	Tmem256	cardiac ventricle	11	Gm21988	70235206	70239830	398452	-	482.962	340.861	NA	NA	1.41689	0.502726
1810027O10Rik	Tmem256	cardiac ventricle	11	Rnasek	70238124	70239842	399917	-	497.248	378.627	NA	NA	1.31329	0.393189
1810027O10Rik	Tmem256	cardiac ventricle	11	Alox12	70241457	70255353	409339	-	129.497	164.136	NA	NA	0.788958	-0.34198
1810027O10Rik	Tmem256	cardiac ventricle	11	Alox12e	70315610	70322628	480053	-	1.38252	0	NA	NA	#DIV/0!	#DIV/0!
2700097O09Rik	NA	kidney	12	Sptssa	54645374	54656572	411912	-	1306.05	1141.35	NA	NA	1.1443	0.194465
2700097O09Rik	NA	kidney	12	Gm24971	54666677	54666786	396154	-	0	0	NA	NA	#DIV/0!	#DIV/0!
2700097O09Rik	NA	kidney	12	Eapp	54670340	54695897	379767	-	810.976	780.112	NA	NA	1.03956	0.0559784
2700097O09Rik	NA	kidney	12	Gm22513	54696782	54696945	366022	+	0	0	NA	NA	#DIV/0!	#DIV/0!
2700097O09Rik	NA	kidney	12	Gm22634	54710308	54710471	352496	+	0	0	NA	NA	#DIV/0!	#DIV/0!
2700097O09Rik	NA	kidney	12	Gm23804	54714218	54714381	348586	+	0	0	NA	NA	#DIV/0!	#DIV/0!
2700097O09Rik	NA	kidney	12	Gm25679	54719163	54719326	343641	-	0	0	NA	NA	#DIV/0!	#DIV/0!
2700097O09Rik	NA	kidney	12	Gm26444	54729602	54729765	333202	+	0	0	NA	NA	#DIV/0!	#DIV/0!
2700097O09Rik	NA	kidney	12	Gm24305	54734555	54734718	328249	-	0	0	NA	NA	#DIV/0!	#DIV/0!
2700097O09Rik	NA	kidney	12	Gm22317	54738459	54738622	324345	-	0	0	NA	NA	#DIV/0!	#DIV/0!
2700097O09Rik	NA	kidney	12	Snx6	54746349	54795703	291860	-	2999.36	2992.34	NA	NA	1.00235	0.00338175
2700097O09Rik	NA	kidney	12	Cfl2	54858817	54862877	202038	-	2036.17	1858.48	NA	NA	1.09561	0.131737
2700097O09Rik	NA	kidney	12	Baz1a	54892989	55014348	109217	-	270.492	314.3	NA	NA	0.860616	-0.216558
2700097O09Rik	NA	kidney	12	Gm20403	54986158	54986529	76542	-	0.998124	3.08105	NA	NA	0.323956	-1.62613
2700097O09Rik	NA	kidney	12	Gm24296	54997072	54997177	65761	+	0	0	NA	NA	#DIV/0!	#DIV/0!
2700097O09Rik	NA	kidney	12	2700097O09Rik	55045661	55080110	0	-	73.8612	260.603	NA	NA	0.283424	-1.81897
2700097O09Rik	NA	kidney	12	Srp54a	55089202	55112891	-38161	+	733.621	746.793	NA	NA	0.982363	-0.0256721
2700097O09Rik	NA	kidney	12	Fam177a	55124528	55142078	-70418	+	463.13	452.45	NA	NA	1.0236	0.0336567
2700097O09Rik	NA	kidney	12	Srp54b	55155104	55189213	-109273	+	1398.87	1385.95	NA	NA	1.00932	0.0133875
2700097O09Rik	NA	kidney	12	1700047I17Rik2	55199533	55214076	-143919	+	107.298	92.2022	NA	NA	1.16373	0.218755
2700097O09Rik	NA	kidney	12	Srp54c	55239326	55263020	-188288	+	1046.03	1021.52	NA	NA	1.024	0.034212
2700097O09Rik	NA	kidney	12	Ppp2r3c	55280814	55303000	-229022	-	464.128	470.461	NA	NA	0.986538	-0.019554
2700097O09Rik	NA	kidney	12	1110008L16Rik	55299577	55382533	-278170	+	420.21	431.096	NA	NA	0.97475	-0.0368965
2700097O09Rik	NA	kidney	12	Psma6	55384222	55418454	-338452	+	2050.65	1762.22	NA	NA	1.16367	0.218687
2700097O09Rik	NA	kidney	12	Nfkbia	55489411	55492647	-428144	-	528.507	513.037	NA	NA	1.03015	0.0428596
2700097O09Rik	NA	liver	12	Sptssa	54645374	54656572	411912	-	804.779	938.795	NA	NA	0.857246	-0.222218
2700097O09Rik	NA	liver	12	Gm24971	54666677	54666786	396154	-	0	0	NA	NA	#DIV/0!	#DIV/0!
2700097O09Rik	NA	liver	12	Eapp	54670340	54695897	379767	-	459.234	534.537	NA	NA	0.859124	-0.219061
2700097O09Rik	NA	liver	12	Gm22513	54696782	54696945	366022	+	0	0	NA	NA	#DIV/0!	#DIV/0!
2700097O09Rik	NA	liver	12	Gm22634	54710308	54710471	352496	+	0	0	NA	NA	#DIV/0!	#DIV/0!
2700097O09Rik	NA	liver	12	Gm23804	54714218	54714381	348586	+	0	0	NA	NA	#DIV/0!	#DIV/0!
2700097O09Rik	NA	liver	12	Gm25679	54719163	54719326	343641	-	0	0	NA	NA	#DIV/0!	#DIV/0!
2700097O09Rik	NA	liver	12	Gm26444	54729602	54729765	333202	+	0	0	NA	NA	#DIV/0!	#DIV/0!
2700097O09Rik	NA	liver	12	Gm24305	54734555	54734718	328249	-	0	0	NA	NA	#DIV/0!	#DIV/0!
2700097O09Rik	NA	liver	12	Gm22317	54738459	54738622	324345	-	0	0	NA	NA	#DIV/0!	#DIV/0!
2700097O09Rik	NA	liver	12	Snx6	54746349	54795703	291860	-	255.379	356.884	NA	NA	0.715578	-0.482818
2700097O09Rik	NA	liver	12	Cfl2	54858817	54862877	202038	-	1063.52	1490.7	NA	NA	0.713434	-0.487148
2700097O09Rik	NA	liver	12	Baz1a	54892989	55014348	109217	-	204.415	180.811	NA	NA	1.13055	0.177019
2700097O09Rik	NA	liver	12	Gm20403	54986158	54986529	76542	-	1.12008	1.57913	NA	NA	0.709301	-0.495529
2700097O09Rik	NA	liver	12	Gm24296	54997072	54997177	65761	+	0	0	NA	NA	#DIV/0!	#DIV/0!
2700097O09Rik	NA	liver	12	2700097O09Rik	55045661	55080110	0	-	24.6418	112.908	0.0176286	0.999815	0.218247	-2.19597
2700097O09Rik	NA	liver	12	Srp54a	55089202	55112891	-38161	+	372.427	469.792	NA	NA	0.792749	-0.335065
2700097O09Rik	NA	liver	12	Fam177a	55124528	55142078	-70418	+	57.6842	96.3272	NA	NA	0.598836	-0.739766
2700097O09Rik	NA	liver	12	Srp54b	55155104	55189213	-109273	+	712.932	942.743	NA	NA	0.756232	-0.4031
2700097O09Rik	NA	liver	12	1700047I17Rik2	55199533	55214076	-143919	+	14.5611	14.2122	NA	NA	1.02455	0.0349852
2700097O09Rik	NA	liver	12	Srp54c	55239326	55263020	-188288	+	494.516	625.337	NA	NA	0.790799	-0.338616
2700097O09Rik	NA	liver	12	Ppp2r3c	55280814	55303000	-229022	-	182.573	262.136	NA	NA	0.696483	-0.521841
2700097O09Rik	NA	liver	12	1110008L16Rik	55299577	55382533	-278170	+	222.896	251.872	NA	NA	0.884959	-0.176317
2700097O09Rik	NA	liver	12	Psma6	55384222	55418454	-338452	+	1595.56	1807.32	NA	NA	0.882831	-0.179791
2700097O09Rik	NA	liver	12	Nfkbia	55489411	55492647	-428144	-	725.253	637.181	NA	NA	1.13822	0.186782
2700097O09Rik	NA	lung	12	Sptssa	54645374	54656572	411912	-	1670.49	1030.77	0.0326887	0.999709	1.62061	0.696539
2700097O09Rik	NA	lung	12	Gm24971	54666677	54666786	396154	-	0	0	NA	NA	#DIV/0!	#DIV/0!
2700097O09Rik	NA	lung	12	Eapp	54670340	54695897	379767	-	1180.44	1246.4	NA	NA	0.94708	-0.0784424
2700097O09Rik	NA	lung	12	Gm22513	54696782	54696945	366022	+	0	0	NA	NA	#DIV/0!	#DIV/0!
2700097O09Rik	NA	lung	12	Gm22634	54710308	54710471	352496	+	0	0	NA	NA	#DIV/0!	#DIV/0!
2700097O09Rik	NA	lung	12	Gm23804	54714218	54714381	348586	+	0	0	NA	NA	#DIV/0!	#DIV/0!
2700097O09Rik	NA	lung	12	Gm25679	54719163	54719326	343641	-	0	0	NA	NA	#DIV/0!	#DIV/0!
2700097O09Rik	NA	lung	12	Gm26444	54729602	54729765	333202	+	0	0	NA	NA	#DIV/0!	#DIV/0!
2700097O09Rik	NA	lung	12	Gm24305	54734555	54734718	328249	-	0	0	NA	NA	#DIV/0!	#DIV/0!
2700097O09Rik	NA	lung	12	Gm22317	54738459	54738622	324345	-	0	0	NA	NA	#DIV/0!	#DIV/0!
2700097O09Rik	NA	lung	12	Snx6	54746349	54795703	291860	-	1772.07	1448.59	NA	NA	1.22331	0.290789
2700097O09Rik	NA	lung	12	Cfl2	54858817	54862877	202038	-	2359.94	1820.33	NA	NA	1.29643	0.374548
2700097O09Rik	NA	lung	12	Baz1a	54892989	55014348	109217	-	1009.25	996.224	NA	NA	1.01308	0.018745
2700097O09Rik	NA	lung	12	Gm20403	54986158	54986529	76542	-	6.58412	5.11868	NA	NA	1.28629	0.363219
2700097O09Rik	NA	lung	12	Gm24296	54997072	54997177	65761	+	0	0	NA	NA	#DIV/0!	#DIV/0!
2700097O09Rik	NA	lung	12	2700097O09Rik	55045661	55080110	0	-	104.405	309.04	NA	NA	0.337837	-1.5656
2700097O09Rik	NA	lung	12	Srp54a	55089202	55112891	-38161	+	1076.03	1170.9	NA	NA	0.918981	-0.121893
2700097O09Rik	NA	lung	12	Fam177a	55124528	55142078	-70418	+	2108.8	2218.95	NA	NA	0.95036	-0.0734538
2700097O09Rik	NA	lung	12	Srp54b	55155104	55189213	-109273	+	2203.8	1990.53	NA	NA	1.10714	0.146842
2700097O09Rik	NA	lung	12	1700047I17Rik2	55199533	55214076	-143919	+	498.512	568.814	NA	NA	0.876407	-0.190327
2700097O09Rik	NA	lung	12	Srp54c	55239326	55263020	-188288	+	1555.73	1481.22	NA	NA	1.05031	0.0708109
2700097O09Rik	NA	lung	12	Ppp2r3c	55280814	55303000	-229022	-	698.858	661.59	NA	NA	1.05633	0.0790618
2700097O09Rik	NA	lung	12	1110008L16Rik	55299577	55382533	-278170	+	201.286	200.268	NA	NA	1.00508	0.00731201
2700097O09Rik	NA	lung	12	Psma6	55384222	55418454	-338452	+	2064.59	1981.57	NA	NA	1.0419	0.0592134
2700097O09Rik	NA	lung	12	Nfkbia	55489411	55492647	-428144	-	2858.45	3194.7	NA	NA	0.894748	-0.160446
2700097O09Rik	NA	spleen	12	Sptssa	54645374	54656572	411912	-	1650.73	1717.47	NA	NA	0.961137	-0.0571864
2700097O09Rik	NA	spleen	12	Gm24971	54666677	54666786	396154	-	0	0	NA	NA	#DIV/0!	#DIV/0!
2700097O09Rik	NA	spleen	12	Eapp	54670340	54695897	379767	-	1209.33	1252.22	NA	NA	0.965751	-0.0502762
2700097O09Rik	NA	spleen	12	Gm22513	54696782	54696945	366022	+	0	0	NA	NA	#DIV/0!	#DIV/0!
2700097O09Rik	NA	spleen	12	Gm22634	54710308	54710471	352496	+	0	0	NA	NA	#DIV/0!	#DIV/0!
2700097O09Rik	NA	spleen	12	Gm23804	54714218	54714381	348586	+	0	0	NA	NA	#DIV/0!	#DIV/0!
2700097O09Rik	NA	spleen	12	Gm25679	54719163	54719326	343641	-	0	0	NA	NA	#DIV/0!	#DIV/0!
2700097O09Rik	NA	spleen	12	Gm26444	54729602	54729765	333202	+	0	0	NA	NA	#DIV/0!	#DIV/0!
2700097O09Rik	NA	spleen	12	Gm24305	54734555	54734718	328249	-	0	0	NA	NA	#DIV/0!	#DIV/0!
2700097O09Rik	NA	spleen	12	Gm22317	54738459	54738622	324345	-	0	0	NA	NA	#DIV/0!	#DIV/0!
2700097O09Rik	NA	spleen	12	Snx6	54746349	54795703	291860	-	1660.71	1680.24	NA	NA	0.98838	-0.0168617
2700097O09Rik	NA	spleen	12	Cfl2	54858817	54862877	202038	-	1069.53	1252.16	NA	NA	0.854145	-0.227448
2700097O09Rik	NA	spleen	12	Baz1a	54892989	55014348	109217	-	3364.37	3277.21	NA	NA	1.0266	0.0378685
2700097O09Rik	NA	spleen	12	Gm20403	54986158	54986529	76542	-	6.99037	5.80999	NA	NA	1.20316	0.266833
2700097O09Rik	NA	spleen	12	Gm24296	54997072	54997177	65761	+	0	0	NA	NA	#DIV/0!	#DIV/0!
2700097O09Rik	NA	spleen	12	2700097O09Rik	55045661	55080110	0	-	119.835	329.154	2.31e-09	6.69e-05	0.36407	-1.45771
2700097O09Rik	NA	spleen	12	Srp54a	55089202	55112891	-38161	+	917.736	959.507	NA	NA	0.956466	-0.064214
2700097O09Rik	NA	spleen	12	Fam177a	55124528	55142078	-70418	+	955.684	897.255	NA	NA	1.06512	0.0910158
2700097O09Rik	NA	spleen	12	Srp54b	55155104	55189213	-109273	+	1784.54	1865.75	NA	NA	0.956476	-0.0641998
2700097O09Rik	NA	spleen	12	1700047I17Rik2	55199533	55214076	-143919	+	210.71	174.945	NA	NA	1.20443	0.268354
2700097O09Rik	NA	spleen	12	Srp54c	55239326	55263020	-188288	+	1315.19	1448.86	NA	NA	0.907741	-0.139648
2700097O09Rik	NA	spleen	12	Ppp2r3c	55280814	55303000	-229022	-	775.931	865.304	NA	NA	0.896715	-0.157278
2700097O09Rik	NA	spleen	12	1110008L16Rik	55299577	55382533	-278170	+	231.681	289.342	NA	NA	0.800715	-0.320638
2700097O09Rik	NA	spleen	12	Psma6	55384222	55418454	-338452	+	2435.65	2579.47	NA	NA	0.944241	-0.0827732
2700097O09Rik	NA	spleen	12	Nfkbia	55489411	55492647	-428144	-	4721.5	4562.13	NA	NA	1.03493	0.0495376
AU023871	G6b	kidney	17	Notch4	34564268	34588503	488053	+	433.641	449.738	NA	NA	0.964206	-0.052586
AU023871	G6b	kidney	17	Gpsm3	34589806	34591754	473658	+	92.5803	73.3615	NA	NA	1.26197	0.335683
AU023871	G6b	kidney	17	Pbx2	34591266	34597400	470106	+	800.604	794.825	NA	NA	1.00727	0.010452
AU023871	G6b	kidney	17	Ager	34597862	34600936	465040	+	34.5377	38.3752	NA	NA	0.900001	-0.152001
AU023871	G6b	kidney	17	Rnf5	34601091	34603690	462048	-	2075.62	1899.66	NA	NA	1.09263	0.127803
AU023871	G6b	kidney	17	Gm20463	34601151	34601576	463075	+	286.375	255.317	NA	NA	1.12165	0.165617
AU023871	G6b	kidney	17	Agpat1	34604262	34613449	455583	+	2282.85	1931.54	NA	NA	1.18188	0.241081
AU023871	G6b	kidney	17	Egfl8	34613349	34615971	449778	-	79.149	73.8413	NA	NA	1.07188	0.100143
AU023871	G6b	kidney	17	Gm20460	34614484	34627349	443522	-	229.292	233.1	NA	NA	0.983666	-0.0237597
AU023871	G6b	kidney	17	Ppt2	34616662	34628510	441852	-	4102.8	4097.11	NA	NA	1.00139	0.00200173
AU023871	G6b	kidney	17	Prrt1	34629533	34633126	433109	+	26.383	28.5575	NA	NA	0.923856	-0.11426
AU023871	G6b	kidney	17	Gm20461	34640846	34643977	422027	-	0	0	NA	NA	#DIV/0!	#DIV/0!
AU023871	G6b	kidney	17	Fkbpl	34644764	34646324	418894	+	192.836	185.533	NA	NA	1.03936	0.0556997
AU023871	G6b	kidney	17	Atf6b	34647146	34655074	413328	+	1140.23	1056.23	NA	NA	1.07952	0.11039
AU023871	G6b	kidney	17	Tnxb	34670535	34719815	369264	+	254.716	232.815	NA	NA	1.09407	0.129706
AU023871	G6b	kidney	17	Gm24389	34687696	34687802	376690	-	0	0	NA	NA	#DIV/0!	#DIV/0!
AU023871	G6b	kidney	17	C4b	34728380	34743882	328308	-	66.677	74.1208	NA	NA	0.899572	-0.152689
AU023871	G6b	kidney	17	Cyp21a1	34801348	34804561	261484	-	0	0.99164	NA	NA	0	#NUM!
AU023871	G6b	kidney	17	C4a	34809092	34823464	248160	-	69.0755	84.7542	NA	NA	0.815009	-0.295111
AU023871	G6b	kidney	17	Stk19	34823993	34836945	233970	-	431.242	442.102	NA	NA	0.975436	-0.0358801
AU023871	G6b	kidney	17	Dxo	34837019	34839233	226312	+	650.941	577.955	NA	NA	1.12628	0.171569
AU023871	G6b	kidney	17	Skiv2l	34839228	34850210	219720	-	2152.37	2023.47	NA	NA	1.0637	0.0890962
AU023871	G6b	kidney	17	Nelfe	34850391	34856372	211057	+	602.012	547.878	NA	NA	1.09881	0.135938
AU023871	G6b	kidney	17	Cfb	34856374	34862518	204992	-	6986.22	6674.14	NA	NA	1.04676	0.0659289
AU023871	G6b	kidney	17	Gm20547	34856412	34882042	195212	-	2526.53	2344.1	NA	NA	1.07783	0.108123
AU023871	G6b	kidney	17	C2	34862604	34898265	184004	-	784.774	689.559	NA	NA	1.13808	0.186604
AU023871	G6b	kidney	17	Zbtb12	34879483	34896842	176276	+	110.809	127.79	NA	NA	0.867113	-0.205708
AU023871	G6b	kidney	17	Ehmt2	34898469	34914052	158178	+	2854.16	2717.54	NA	NA	1.05027	0.0707641
AU023871	G6b	kidney	17	Slc44a4	34914466	34930436	141988	+	3536.76	3274.36	NA	NA	1.08014	0.111217
AU023871	G6b	kidney	17	Neu1	34931253	34935953	130836	+	14224.8	12633.4	NA	NA	1.12596	0.171161
AU023871	G6b	kidney	17	1110038B12Rik	34950238	34952471	113084	-	258.553	243.86	NA	NA	1.06025	0.0844113
AU023871	G6b	kidney	17	Snord52	34950952	34951017	113454	-	0	0	NA	NA	#DIV/0!	#DIV/0!
AU023871	G6b	kidney	17	Gm25744	34952013	34952075	112394	-	0	0	NA	NA	#DIV/0!	#DIV/0!
AU023871	G6b	kidney	17	Hspa1b	34956436	34959238	106602	-	642.306	709.875	NA	NA	0.904816	-0.144304
AU023871	G6b	kidney	17	Hspa1a	34969199	34972154	93762	-	514.229	550.601	NA	NA	0.93394	-0.0985986
AU023871	G6b	kidney	17	Gm20481	34969912	34972136	93414	+	36.4565	47.2014	NA	NA	0.772361	-0.372653
AU023871	G6b	kidney	17	Hspa1l	34972703	34979284	88445	+	40.7737	44.538	NA	NA	0.915481	-0.127398
AU023871	G6b	kidney	17	Gm10501	34976899	34981788	85095	-	44.1316	48.8697	NA	NA	0.903046	-0.147129
AU023871	G6b	kidney	17	Lsm2	34981862	34985891	80562	+	174.607	179.767	NA	NA	0.9713	-0.0420115
AU023871	G6b	kidney	17	D17H6S56E-5	34996736	35000958	65592	-	548.287	757.738	0.0016516	0.0281764	0.723583	-0.466769
AU023871	G6b	kidney	17	Vars	35000987	35016322	55784	+	868.72	921.885	NA	NA	0.94233	-0.0856959
AU023871	G6b	kidney	17	Vwa7	35016579	35026741	42778	+	106.971	18.7171	NA	NA	5.71516	2.51479
AU023871	G6b	kidney	17	Sapcd1	35025959	35028016	37451	-	214.902	8.43664	NA	NA	25.4724	4.67086
AU023871	G6b	kidney	17	Msh5	35028605	35046745	26764	-	961.78	40.068	NA	NA	24.0037	4.58519
AU023871	G6b	kidney	17	Gm23421	35049218	35049321	15169	+	0	0	NA	NA	#DIV/0!	#DIV/0!
AU023871	G6b	kidney	17	Clic1	35049966	35058749	10081	+	768.944	1926.53	1.52e-33	4.4e-30	0.399134	-1.32505
AU023871	G6b	kidney	17	Ddah2	35059035	35062095	3874	+	28.7815	260.673	NA	NA	0.110412	-3.17903
AU023871	G6b	kidney	17	G6b	35062693	35066184	0	-	2	14	NA	NA	0.142857	-2.80735
AU023871	G6b	kidney	17	Ly6g6c	35065388	35070050	-3280	+	2.39845	1.00427	NA	NA	2.38826	1.25596
AU023871	G6b	kidney	17	Ly6g6d	35071443	35078065	-10316	-	2.87815	25.1141	NA	NA	0.114603	-3.12529
AU023871	G6b	kidney	17	Ly6g6e	35076902	35078804	-13414	+	1.43907	10.4325	NA	NA	0.137941	-2.85788
AU023871	G6b	kidney	17	Ly6g6f	35080480	35085610	-18606	-	0	0	NA	NA	#DIV/0!	#DIV/0!
AU023871	G6b	kidney	17	Abhd16a	35089263	35102987	-31686	+	1718.73	1662.76	NA	NA	1.03366	0.0477612
AU023871	G6b	kidney	17	Ly6g5c	35108279	35111991	-45696	+	0.479691	0.296683	NA	NA	1.61685	0.693183
AU023871	G6b	kidney	17	Ly6g5b	35113948	35115428	-50250	-	7.67505	8.21556	NA	NA	0.934209	-0.0981825
AU023871	G6b	kidney	17	Csnk2b	35116196	35122053	-54686	-	2218.09	2151.3	NA	NA	1.03105	0.0441084
AU023871	G6b	kidney	17	Gpank1	35121455	35124814	-58696	+	258.553	242.484	NA	NA	1.06627	0.0925735
AU023871	G6b	kidney	17	Gm20522	35122738	35126440	-60150	-	29.2611	28.0188	NA	NA	1.04434	0.0625893
AU023871	G6b	kidney	17	D17H6S53E	35126373	35128855	-63176	+	276.782	287.959	NA	NA	0.961185	-0.0571139
AU023871	G6b	kidney	17	Apom	35128997	35132050	-66085	-	1287.01	1134.84	NA	NA	1.13409	0.181534
AU023871	G6b	kidney	17	Bag6	35135178	35147322	-76812	+	3597.2	3438.24	NA	NA	1.04623	0.0652032
AU023871	G6b	kidney	17	Prrc2a	35149076	35164897	-92548	-	4058.66	4797.83	0.00249987	0.0362263	0.845938	-0.241376
AU023871	G6b	kidney	17	Gm23442	35162563	35162696	-98191	-	0	0	NA	NA	#DIV/0!	#DIV/0!
AU023871	G6b	kidney	17	Gm17705	35165119	35167186	-101714	+	0	0	NA	NA	#DIV/0!	#DIV/0!
AU023871	G6b	kidney	17	Aif1	35170991	35176068	-109091	-	31.6596	26.1696	NA	NA	1.20979	0.274751
AU023871	G6b	kidney	17	Lst1	35185095	35188439	-122328	-	15.3501	10.1799	NA	NA	1.50788	0.592525
AU023871	G6b	kidney	17	Ltb	35194439	35196320	-130941	+	12.472	10.7103	NA	NA	1.16448	0.219691
AU023871	G6b	kidney	17	Tnf	35199381	35202007	-136256	-	4.79691	5.06522	NA	NA	0.947029	-0.0785196
AU023871	G6b	kidney	17	Lta	35203165	35205351	-139820	-	1.43907	2.67735	NA	NA	0.537499	-0.895666
AU023871	G6b	kidney	17	Nfkbil1	35220175	35235792	-163545	-	178.445	150.889	NA	NA	1.18263	0.241996
AU023871	G6b	kidney	17	Gm16181	35220834	35224134	-158046	+	11.9923	10.3697	NA	NA	1.15647	0.209727
AU023871	G6b	kidney	17	Atp6v1g2	35233660	35238767	-171775	+	93.06	97.0659	NA	NA	0.958731	-0.0608022
AU023871	G6b	kidney	17	Ddx39b	35241746	35253707	-183288	+	2938.59	2848.84	NA	NA	1.0315	0.0447499
AU023871	G6b	kidney	17	Gm22589	35242678	35242754	-178278	+	0	0	NA	NA	#DIV/0!	#DIV/0!
AU023871	G6b	kidney	17	Gm25128	35247175	35247250	-182774	+	0	0	NA	NA	#DIV/0!	#DIV/0!
AU023871	G6b	kidney	17	H2-D1	35262730	35267499	-200676	+	4321.54	3574.94	NA	NA	1.20884	0.273625
AU023871	G6b	kidney	17	H2-Q1	35320405	35325099	-258314	+	207.706	156.492	NA	NA	1.32726	0.408456
AU023871	G6b	kidney	17	H2-Q2	35342242	35346762	-280064	+	51.8066	40.4529	NA	NA	1.28067	0.356894
AU023871	G6b	kidney	17	Gm11131	35377021	35380292	-314218	-	121.841	116.635	NA	NA	1.04464	0.0630056
AU023871	G6b	kidney	17	H2-Q4	35379617	35385290	-318015	+	951.227	868.174	NA	NA	1.09566	0.131805
AU023871	G6b	kidney	17	H2-Q5	35394126	35397800	-331524	+	212.983	187.143	NA	NA	1.13807	0.186595
AU023871	G6b	kidney	17	H2-Q6	35424850	35430055	-363014	+	904.697	836.671	NA	NA	1.08131	0.112775
AU023871	G6b	kidney	17	H2-Q7	35439155	35443773	-377026	+	1159.89	1003.16	NA	NA	1.15624	0.209439
AU023871	G6b	kidney	17	Gm20527	35465455	35466482	-401530	-	0	0	NA	NA	#DIV/0!	#DIV/0!
AU023871	G6b	kidney	17	H2-Q10	35470089	35474563	-407888	+	237.927	193.073	NA	NA	1.23232	0.301373
AU023871	G6b	kidney	17	Pou5f1	35506018	35510776	-443958	+	0.479691	1.28201	NA	NA	0.374171	-1.41823
AU023871	G6b	kidney	17	Gm19553	35509077	35510551	-445376	-	0	0	NA	NA	#DIV/0!	#DIV/0!
AU023871	G6b	kidney	17	Tcf19	35512734	35516824	-450340	-	87.3037	74.2705	NA	NA	1.17548	0.233254
AU023871	G6b	kidney	17	Cchcr1	35517100	35531015	-459619	+	214.902	190.891	NA	NA	1.12578	0.170924
AU023871	G6b	kidney	17	Psors1c2	35533201	35534647	-469486	+	0	1.28832	NA	NA	0	#NUM!
AU023871	G6b	kidney	17	Cdsn	35552128	35557180	-490216	+	12.9517	9.333	NA	NA	1.38773	0.472723
AU023871	G6b	liver	17	Notch4	34564268	34588503	488053	+	82.9232	123.172	NA	NA	0.673228	-0.570833
AU023871	G6b	liver	17	Gpsm3	34589806	34591754	473658	+	62.7379	78.9567	NA	NA	0.794586	-0.331724
AU023871	G6b	liver	17	Pbx2	34591266	34597400	470106	+	339.876	410.575	NA	NA	0.827805	-0.272638
AU023871	G6b	liver	17	Ager	34597862	34600936	465040	+	8.18321	22.1079	NA	NA	0.370149	-1.43382
AU023871	G6b	liver	17	Rnf5	34601091	34603690	462048	-	1092.73	1053.28	NA	NA	1.03745	0.0530456
AU023871	G6b	liver	17	Gm20463	34601151	34601576	463075	+	140.206	123.962	NA	NA	1.13104	0.177646
AU023871	G6b	liver	17	Agpat1	34604262	34613449	455583	+	276.592	206.867	NA	NA	1.33706	0.419061
AU023871	G6b	liver	17	Egfl8	34613349	34615971	449778	-	13.6387	15.7913	NA	NA	0.863681	-0.21143
AU023871	G6b	liver	17	Gm20460	34614484	34627349	443522	-	30.0051	35.5305	NA	NA	0.844488	-0.243851
AU023871	G6b	liver	17	Ppt2	34616662	34628510	441852	-	684.662	695.609	NA	NA	0.984263	-0.0228847
AU023871	G6b	liver	17	Prrt1	34629533	34633126	433109	+	7.63766	11.0539	NA	NA	0.690945	-0.533358
AU023871	G6b	liver	17	Gm20461	34640846	34643977	422027	-	0	0	NA	NA	#DIV/0!	#DIV/0!
AU023871	G6b	liver	17	Fkbpl	34644764	34646324	418894	+	80.1954	89.2211	NA	NA	0.898839	-0.153865
AU023871	G6b	liver	17	Atf6b	34647146	34655074	413328	+	482.809	653.762	NA	NA	0.73851	-0.437311
AU023871	G6b	liver	17	Tnxb	34670535	34719815	369264	+	492.629	404.258	NA	NA	1.2186	0.285224
AU023871	G6b	liver	17	Gm24389	34687696	34687802	376690	-	0	0	NA	NA	#DIV/0!	#DIV/0!
AU023871	G6b	liver	17	C4b	34728380	34743882	328308	-	30753.6	29108.2	NA	NA	1.05653	0.0793298
AU023871	G6b	liver	17	Cyp21a1	34801348	34804561	261484	-	77.4677	96.3272	NA	NA	0.804214	-0.314348
AU023871	G6b	liver	17	C4a	34809092	34823464	248160	-	12053.3	12123.8	NA	NA	0.994186	-0.00841199
AU023871	G6b	liver	17	Stk19	34823993	34836945	233970	-	181.122	251.872	NA	NA	0.719102	-0.475731
AU023871	G6b	liver	17	Dxo	34837019	34839233	226312	+	359.516	328.46	NA	NA	1.09455	0.130337
AU023871	G6b	liver	17	Skiv2l	34839228	34850210	219720	-	1587.54	1726.78	NA	NA	0.919364	-0.121292
AU023871	G6b	liver	17	Nelfe	34850391	34856372	211057	+	511.723	532.958	NA	NA	0.960157	-0.0586577
AU023871	G6b	liver	17	Cfb	34856374	34862518	204992	-	19978.5	20358.2	NA	NA	0.981348	-0.027163
AU023871	G6b	liver	17	Gm20547	34856412	34882042	195212	-	7571.1	7793.82	NA	NA	0.971424	-0.0418266
AU023871	G6b	liver	17	C2	34862604	34898265	184004	-	3170.17	2797.44	NA	NA	1.13324	0.180457
AU023871	G6b	liver	17	Zbtb12	34879483	34896842	176276	+	78.0132	56.0593	NA	NA	1.39162	0.476766
AU023871	G6b	liver	17	Ehmt2	34898469	34914052	158178	+	1714.11	1440.96	NA	NA	1.18956	0.250429
AU023871	G6b	liver	17	Slc44a4	34914466	34930436	141988	+	6.00102	6.31654	NA	NA	0.950049	-0.0739265
AU023871	G6b	liver	17	Neu1	34931253	34935953	130836	+	941.069	921.425	NA	NA	1.02132	0.0304337
AU023871	G6b	liver	17	1110038B12Rik	34950238	34952471	113084	-	169.12	172.915	NA	NA	0.978049	-0.0320208
AU023871	G6b	liver	17	Snord52	34950952	34951017	113454	-	0	0	NA	NA	#DIV/0!	#DIV/0!
AU023871	G6b	liver	17	Gm25744	34952013	34952075	112394	-	0	0	NA	NA	#DIV/0!	#DIV/0!
AU023871	G6b	liver	17	Hspa1b	34956436	34959238	106602	-	123.839	152.386	NA	NA	0.812665	-0.299267
AU023871	G6b	liver	17	Hspa1a	34969199	34972154	93762	-	73.1033	87.6419	NA	NA	0.834113	-0.261685
AU023871	G6b	liver	17	Gm20481	34969912	34972136	93414	+	3.27328	7.1061	NA	NA	0.46063	-1.11832
AU023871	G6b	liver	17	Hspa1l	34972703	34979284	88445	+	19.6397	15.0018	NA	NA	1.30916	0.388639
AU023871	G6b	liver	17	Gm10501	34976899	34981788	85095	-	12.002	17.3705	NA	NA	0.690945	-0.533358
AU023871	G6b	liver	17	Lsm2	34981862	34985891	80562	+	212.763	236.081	NA	NA	0.901232	-0.150029
AU023871	G6b	liver	17	D17H6S56E-5	34996736	35000958	65592	-	373.7	423.208	NA	NA	0.883017	-0.179487
AU023871	G6b	liver	17	Vars	35000987	35016322	55784	+	735.397	882.736	NA	NA	0.833089	-0.263458
AU023871	G6b	liver	17	Vwa7	35016579	35026741	42778	+	84.0143	20.5287	NA	NA	4.09252	2.03299
AU023871	G6b	liver	17	Sapcd1	35025959	35028016	37451	-	132.022	9.47481	NA	NA	13.934	3.80054
AU023871	G6b	liver	17	Msh5	35028605	35046745	26764	-	667.204	26.8453	NA	NA	24.8537	4.63539
AU023871	G6b	liver	17	Gm23421	35049218	35049321	15169	+	0	0	NA	NA	#DIV/0!	#DIV/0!
AU023871	G6b	liver	17	Clic1	35049966	35058749	10081	+	225.857	412.944	0.0361969	0.999745	0.546943	-0.870538
AU023871	G6b	liver	17	Ddah2	35059035	35062095	3874	+	21.8219	61.5862	NA	NA	0.354331	-1.49683
AU023871	G6b	liver	17	G6b	35062693	35066184	0	-	6	2	NA	NA	3	1.58496
AU023871	G6b	liver	17	Ly6g6c	35065388	35070050	-3280	+	1.09109	0.789567	NA	NA	1.38189	0.466642
AU023871	G6b	liver	17	Ly6g6d	35071443	35078065	-10316	-	1.09109	3.15827	NA	NA	0.345472	-1.53336
AU023871	G6b	liver	17	Ly6g6e	35076902	35078804	-13414	+	1.63664	2.3687	NA	NA	0.690945	-0.533358
AU023871	G6b	liver	17	Ly6g6f	35080480	35085610	-18606	-	0.545547	0.789567	NA	NA	0.690945	-0.533358
AU023871	G6b	liver	17	Abhd16a	35089263	35102987	-31686	+	783.406	838.52	NA	NA	0.934272	-0.0980861
AU023871	G6b	liver	17	Ly6g5c	35108279	35111991	-45696	+	0.545547	0.789567	NA	NA	0.690945	-0.533358
AU023871	G6b	liver	17	Ly6g5b	35113948	35115428	-50250	-	2.72774	7.1061	NA	NA	0.383858	-1.38136
AU023871	G6b	liver	17	Csnk2b	35116196	35122053	-54686	-	1265.12	1293.31	NA	NA	0.978205	-0.0317906
AU023871	G6b	liver	17	Gpank1	35121455	35124814	-58696	+	132.022	135.016	NA	NA	0.977828	-0.0323474
AU023871	G6b	liver	17	Gm20522	35122738	35126440	-60150	-	18.0031	17.3705	NA	NA	1.03642	0.0516044
AU023871	G6b	liver	17	D17H6S53E	35126373	35128855	-63176	+	210.581	197.392	NA	NA	1.06682	0.0933146
AU023871	G6b	liver	17	Apom	35128997	35132050	-66085	-	3817.74	4288.14	NA	NA	0.890302	-0.167633
AU023871	G6b	liver	17	Bag6	35135178	35147322	-76812	+	2148.91	2186.31	NA	NA	0.982893	-0.0248937
AU023871	G6b	liver	17	Prrc2a	35149076	35164897	-92548	-	2384.59	2754.01	NA	NA	0.86586	-0.207795
AU023871	G6b	liver	17	Gm23442	35162563	35162696	-98191	-	0	0	NA	NA	#DIV/0!	#DIV/0!
AU023871	G6b	liver	17	Gm17705	35165119	35167186	-101714	+	0	0	NA	NA	#DIV/0!	#DIV/0!
AU023871	G6b	liver	17	Aif1	35170991	35176068	-109091	-	114.565	97.1168	NA	NA	1.17966	0.238373
AU023871	G6b	liver	17	Lst1	35185095	35188439	-122328	-	33.8239	33.9514	NA	NA	0.996246	-0.00542655
AU023871	G6b	liver	17	Ltb	35194439	35196320	-130941	+	20.7308	65.5341	NA	NA	0.316336	-1.66047
AU023871	G6b	liver	17	Tnf	35199381	35202007	-136256	-	6.00102	7.89567	NA	NA	0.760039	-0.395855
AU023871	G6b	liver	17	Lta	35203165	35205351	-139820	-	0.545547	8.68524	NA	NA	0.0628131	-3.99279
AU023871	G6b	liver	17	Nfkbil1	35220175	35235792	-163545	-	113.474	105.012	NA	NA	1.08057	0.111799
AU023871	G6b	liver	17	Gm16181	35220834	35224134	-158046	+	3.81883	7.1061	NA	NA	0.537401	-0.895928
AU023871	G6b	liver	17	Atp6v1g2	35233660	35238767	-171775	+	38.1883	48.1636	NA	NA	0.792887	-0.334812
AU023871	G6b	liver	17	Ddx39b	35241746	35253707	-183288	+	1444.06	1607.56	NA	NA	0.898296	-0.154737
AU023871	G6b	liver	17	Gm22589	35242678	35242754	-178278	+	0	0	NA	NA	#DIV/0!	#DIV/0!
AU023871	G6b	liver	17	Gm25128	35247175	35247250	-182774	+	0	0	NA	NA	#DIV/0!	#DIV/0!
AU023871	G6b	liver	17	H2-D1	35262730	35267499	-200676	+	9710.19	10720.7	NA	NA	0.905739	-0.142833
AU023871	G6b	liver	17	H2-Q1	35320405	35325099	-258314	+	1250.94	1188.3	NA	NA	1.05271	0.0741148
AU023871	G6b	liver	17	H2-Q2	35342242	35346762	-280064	+	114.565	99.4855	NA	NA	1.15157	0.203607
AU023871	G6b	liver	17	Gm11131	35377021	35380292	-314218	-	172.393	236.081	NA	NA	0.730229	-0.453579
AU023871	G6b	liver	17	H2-Q4	35379617	35385290	-318015	+	1713.02	1696.78	NA	NA	1.00957	0.013741
AU023871	G6b	liver	17	H2-Q5	35394126	35397800	-331524	+	577.734	670.342	NA	NA	0.86185	-0.214492
AU023871	G6b	liver	17	H2-Q6	35424850	35430055	-363014	+	1142.92	1169.35	NA	NA	0.9774	-0.0329795
AU023871	G6b	liver	17	H2-Q7	35439155	35443773	-377026	+	3369.84	3396.72	NA	NA	0.992088	-0.0114593
AU023871	G6b	liver	17	Gm20527	35465455	35466482	-401530	-	0	0	NA	NA	#DIV/0!	#DIV/0!
AU023871	G6b	liver	17	H2-Q10	35470089	35474563	-407888	+	38489.4	39565.2	NA	NA	0.97281	-0.0397697
AU023871	G6b	liver	17	Pou5f1	35506018	35510776	-443958	+	2.18219	2.3687	NA	NA	0.921259	-0.118321
AU023871	G6b	liver	17	Gm19553	35509077	35510551	-445376	-	0	0.789567	NA	NA	0	#NUM!
AU023871	G6b	liver	17	Tcf19	35512734	35516824	-450340	-	49.6448	48.9532	NA	NA	1.01413	0.0202402
AU023871	G6b	liver	17	Cchcr1	35517100	35531015	-459619	+	92.743	95.5376	NA	NA	0.970749	-0.0428304
AU023871	G6b	liver	17	Psors1c2	35533201	35534647	-469486	+	0	0.789567	NA	NA	0	#NUM!
AU023871	G6b	liver	17	Cdsn	35552128	35557180	-490216	+	0	3.15827	NA	NA	0	#NUM!
AU023871	G6b	lung	17	Notch4	34564268	34588503	488053	+	4271.92	4174.93	NA	NA	1.02323	0.0331359
AU023871	G6b	lung	17	Gpsm3	34589806	34591754	473658	+	696.903	648.153	NA	NA	1.07521	0.104623
AU023871	G6b	lung	17	Pbx2	34591266	34597400	470106	+	1640.89	1748.03	NA	NA	0.938708	-0.0912516
AU023871	G6b	lung	17	Ager	34597862	34600936	465040	+	43537.4	45050.8	NA	NA	0.966407	-0.0492965
AU023871	G6b	lung	17	Rnf5	34601091	34603690	462048	-	656.175	778.68	NA	NA	0.842676	-0.246949
AU023871	G6b	lung	17	Gm20463	34601151	34601576	463075	+	65.165	115.17	NA	NA	0.565814	-0.821601
AU023871	G6b	lung	17	Agpat1	34604262	34613449	455583	+	1499.7	1562.48	NA	NA	0.959821	-0.0591627
AU023871	G6b	lung	17	Egfl8	34613349	34615971	449778	-	76.0258	96.6151	NA	NA	0.786893	-0.34576
AU023871	G6b	lung	17	Gm20460	34614484	34627349	443522	-	41.6332	58.225	NA	NA	0.715039	-0.483906
AU023871	G6b	lung	17	Ppt2	34616662	34628510	441852	-	798.271	810.031	NA	NA	0.985481	-0.0210999
AU023871	G6b	lung	17	Prrt1	34629533	34633126	433109	+	90.5069	113.891	NA	NA	0.794682	-0.33155
AU023871	G6b	lung	17	Gm20461	34640846	34643977	422027	-	0	0	NA	NA	#DIV/0!	#DIV/0!
AU023871	G6b	lung	17	Fkbpl	34644764	34646324	418894	+	120.374	169.556	NA	NA	0.709936	-0.494239
AU023871	G6b	lung	17	Atf6b	34647146	34655074	413328	+	1511.46	1520.25	NA	NA	0.994222	-0.0083598
AU023871	G6b	lung	17	Tnxb	34670535	34719815	369264	+	6263.08	4557.55	NA	NA	1.37422	0.458614
AU023871	G6b	lung	17	Gm24389	34687696	34687802	376690	-	0	0	NA	NA	#DIV/0!	#DIV/0!
AU023871	G6b	lung	17	C4b	34728380	34743882	328308	-	4456.56	4954.24	NA	NA	0.899544	-0.152735
AU023871	G6b	lung	17	Cyp21a1	34801348	34804561	261484	-	8.14562	8.95769	NA	NA	0.909343	-0.137103
AU023871	G6b	lung	17	C4a	34809092	34823464	248160	-	1811.95	2014.2	NA	NA	0.899586	-0.152667
AU023871	G6b	lung	17	Stk19	34823993	34836945	233970	-	641.694	711.497	NA	NA	0.901893	-0.148972
AU023871	G6b	lung	17	Dxo	34837019	34839233	226312	+	511.364	488.194	NA	NA	1.04746	0.0668947
AU023871	G6b	lung	17	Skiv2l	34839228	34850210	219720	-	2429.2	2360.99	NA	NA	1.02889	0.0410908
AU023871	G6b	lung	17	Nelfe	34850391	34856372	211057	+	572.003	539.381	NA	NA	1.06048	0.0847189
AU023871	G6b	lung	17	Cfb	34856374	34862518	204992	-	768.403	814.51	NA	NA	0.943393	-0.084069
AU023871	G6b	lung	17	Gm20547	34856412	34882042	195212	-	423.572	478.597	NA	NA	0.885029	-0.176203
AU023871	G6b	lung	17	C2	34862604	34898265	184004	-	656.175	674.386	NA	NA	0.972995	-0.039495
AU023871	G6b	lung	17	Zbtb12	34879483	34896842	176276	+	140.286	168.917	NA	NA	0.830503	-0.267943
AU023871	G6b	lung	17	Ehmt2	34898469	34914052	158178	+	3284.49	3180.62	NA	NA	1.03266	0.0463629
AU023871	G6b	lung	17	Slc44a4	34914466	34930436	141988	+	324.015	367.905	NA	NA	0.880701	-0.183275
AU023871	G6b	lung	17	Neu1	34931253	34935953	130836	+	1116.85	1151.06	NA	NA	0.970281	-0.0435259
AU023871	G6b	lung	17	1110038B12Rik	34950238	34952471	113084	-	133.95	182.353	NA	NA	0.734565	-0.445038
AU023871	G6b	lung	17	Snord52	34950952	34951017	113454	-	0	0	NA	NA	#DIV/0!	#DIV/0!
AU023871	G6b	lung	17	Gm25744	34952013	34952075	112394	-	0	0	NA	NA	#DIV/0!	#DIV/0!
AU023871	G6b	lung	17	Hspa1b	34956436	34959238	106602	-	233.508	217.544	NA	NA	1.07338	0.102163
AU023871	G6b	lung	17	Hspa1a	34969199	34972154	93762	-	229.887	216.904	NA	NA	1.05986	0.0838702
AU023871	G6b	lung	17	Gm20481	34969912	34972136	93414	+	18.1014	21.7544	NA	NA	0.832079	-0.265208
AU023871	G6b	lung	17	Hspa1l	34972703	34979284	88445	+	38.918	49.2673	NA	NA	0.789935	-0.340195
AU023871	G6b	lung	17	Gm10501	34976899	34981788	85095	-	29.8673	36.4706	NA	NA	0.818941	-0.288169
AU023871	G6b	lung	17	Lsm2	34981862	34985891	80562	+	232.603	264.892	NA	NA	0.878104	-0.187535
AU023871	G6b	lung	17	D17H6S56E-5	34996736	35000958	65592	-	1182.92	1688.53	NA	NA	0.700567	-0.513405
AU023871	G6b	lung	17	Vars	35000987	35016322	55784	+	1965.81	1762.11	NA	NA	1.1156	0.157822
AU023871	G6b	lung	17	Vwa7	35016579	35026741	42778	+	281.476	167.637	NA	NA	1.67908	0.747675
AU023871	G6b	lung	17	Sapcd1	35025959	35028016	37451	-	581.054	56.3055	NA	NA	10.3197	3.36732
AU023871	G6b	lung	17	Msh5	35028605	35046745	26764	-	2307.02	145.882	NA	NA	15.8142	3.98315
AU023871	G6b	lung	17	Gm23421	35049218	35049321	15169	+	0	0	NA	NA	#DIV/0!	#DIV/0!
AU023871	G6b	lung	17	Clic1	35049966	35058749	10081	+	2110.62	5070.69	NA	NA	0.416239	-1.26452
AU023871	G6b	lung	17	Ddah2	35059035	35062095	3874	+	448.009	1928.46	NA	NA	0.232314	-2.10585
AU023871	G6b	lung	17	G6b	35062693	35066184	0	-	18	96	NA	NA	0.1875	-2.41504
AU023871	G6b	lung	17	Ly6g6c	35065388	35070050	-3280	+	17.1963	72.9412	NA	NA	0.235756	-2.08464
AU023871	G6b	lung	17	Ly6g6d	35071443	35078065	-10316	-	25.3419	88.2973	0.0497077	0.999695	0.287007	-1.80084
AU023871	G6b	lung	17	Ly6g6e	35076902	35078804	-13414	+	6.33548	47.9876	NA	NA	0.132023	-2.92114
AU023871	G6b	lung	17	Ly6g6f	35080480	35085610	-18606	-	3.62028	8.31786	NA	NA	0.435241	-1.20011
AU023871	G6b	lung	17	Abhd16a	35089263	35102987	-31686	+	1989.34	2290.61	NA	NA	0.868477	-0.203441
AU023871	G6b	lung	17	Ly6g5c	35108279	35111991	-45696	+	0.905069	1.27967	NA	NA	0.707267	-0.499673
AU023871	G6b	lung	17	Ly6g5b	35113948	35115428	-50250	-	9.95576	14.7162	NA	NA	0.676516	-0.563803
AU023871	G6b	lung	17	Csnk2b	35116196	35122053	-54686	-	1489.74	1701.32	NA	NA	0.875639	-0.191593
AU023871	G6b	lung	17	Gpank1	35121455	35124814	-58696	+	345.736	363.426	NA	NA	0.951324	-0.0719914
AU023871	G6b	lung	17	Gm20522	35122738	35126440	-60150	-	26.247	37.1104	NA	NA	0.707267	-0.499673
AU023871	G6b	lung	17	D17H6S53E	35126373	35128855	-63176	+	464.3	522.745	NA	NA	0.888196	-0.17105
AU023871	G6b	lung	17	Apom	35128997	35132050	-66085	-	5.43041	3.19918	NA	NA	1.69744	0.763361
AU023871	G6b	lung	17	Bag6	35135178	35147322	-76812	+	5351.67	4828.2	NA	NA	1.10842	0.148505
AU023871	G6b	lung	17	Prrc2a	35149076	35164897	-92548	-	8724.86	8616.02	NA	NA	1.01263	0.0181106
AU023871	G6b	lung	17	Gm23442	35162563	35162696	-98191	-	0	0	NA	NA	#DIV/0!	#DIV/0!
AU023871	G6b	lung	17	Gm17705	35165119	35167186	-101714	+	0	0	NA	NA	#DIV/0!	#DIV/0!
AU023871	G6b	lung	17	Aif1	35170991	35176068	-109091	-	114.039	102.374	NA	NA	1.11395	0.155679
AU023871	G6b	lung	17	Lst1	35185095	35188439	-122328	-	136.665	162.518	NA	NA	0.840924	-0.249953
AU023871	G6b	lung	17	Ltb	35194439	35196320	-130941	+	526.75	553.458	NA	NA	0.951744	-0.071354
AU023871	G6b	lung	17	Tnf	35199381	35202007	-136256	-	44.3484	43.5088	NA	NA	1.0193	0.0275739
AU023871	G6b	lung	17	Lta	35203165	35205351	-139820	-	20.8166	26.2332	NA	NA	0.793519	-0.333663
AU023871	G6b	lung	17	Nfkbil1	35220175	35235792	-163545	-	279.666	268.731	NA	NA	1.04069	0.0575444
AU023871	G6b	lung	17	Gm16181	35220834	35224134	-158046	+	16.2912	23.0341	NA	NA	0.707267	-0.499673
AU023871	G6b	lung	17	Atp6v1g2	35233660	35238767	-171775	+	155.672	196.429	NA	NA	0.792508	-0.335503
AU023871	G6b	lung	17	Ddx39b	35241746	35253707	-183288	+	5636.77	6205.76	NA	NA	0.908312	-0.13874
AU023871	G6b	lung	17	Gm22589	35242678	35242754	-178278	+	0	0	NA	NA	#DIV/0!	#DIV/0!
AU023871	G6b	lung	17	Gm25128	35247175	35247250	-182774	+	0	0	NA	NA	#DIV/0!	#DIV/0!
AU023871	G6b	lung	17	H2-D1	35262730	35267499	-200676	+	22918.2	23365.5	NA	NA	0.980854	-0.0278895
AU023871	G6b	lung	17	H2-Q1	35320405	35325099	-258314	+	869.771	821.549	NA	NA	1.0587	0.0822901
AU023871	G6b	lung	17	H2-Q2	35342242	35346762	-280064	+	254.324	280.248	NA	NA	0.907498	-0.140034
AU023871	G6b	lung	17	Gm11131	35377021	35380292	-314218	-	632.643	618.081	NA	NA	1.02356	0.0335962
AU023871	G6b	lung	17	H2-Q4	35379617	35385290	-318015	+	6075.73	6027.89	NA	NA	1.00794	0.0114044
AU023871	G6b	lung	17	H2-Q5	35394126	35397800	-331524	+	1487.03	1329.58	NA	NA	1.11842	0.161464
AU023871	G6b	lung	17	H2-Q6	35424850	35430055	-363014	+	4443.89	4064.87	NA	NA	1.09324	0.128612
AU023871	G6b	lung	17	H2-Q7	35439155	35443773	-377026	+	8417.14	7619.16	NA	NA	1.10473	0.143698
AU023871	G6b	lung	17	Gm20527	35465455	35466482	-401530	-	0	0	NA	NA	#DIV/0!	#DIV/0!
AU023871	G6b	lung	17	H2-Q10	35470089	35474563	-407888	+	1840	1556.08	NA	NA	1.18246	0.241794
AU023871	G6b	lung	17	Pou5f1	35506018	35510776	-443958	+	0.905069	1.91951	NA	NA	0.471511	-1.08464
AU023871	G6b	lung	17	Gm19553	35509077	35510551	-445376	-	0	0	NA	NA	#DIV/0!	#DIV/0!
AU023871	G6b	lung	17	Tcf19	35512734	35516824	-450340	-	240.748	229.061	NA	NA	1.05102	0.0717936
AU023871	G6b	lung	17	Cchcr1	35517100	35531015	-459619	+	372.888	390.3	NA	NA	0.95539	-0.065838
AU023871	G6b	lung	17	Psors1c2	35533201	35534647	-469486	+	1.81014	2.55934	NA	NA	0.707267	-0.499673
AU023871	G6b	lung	17	Cdsn	35552128	35557180	-490216	+	16.2912	18.5552	NA	NA	0.877987	-0.187729
AU023871	G6b	spleen	17	Notch4	34564268	34588503	488053	+	474.856	398.597	NA	NA	1.19132	0.252558
AU023871	G6b	spleen	17	Gpsm3	34589806	34591754	473658	+	1989.3	2933.75	NA	NA	0.678076	-0.560482
AU023871	G6b	spleen	17	Pbx2	34591266	34597400	470106	+	1830.22	2129.2	NA	NA	0.859585	-0.218288
AU023871	G6b	spleen	17	Ager	34597862	34600936	465040	+	153.513	210.176	NA	NA	0.730401	-0.45324
AU023871	G6b	spleen	17	Rnf5	34601091	34603690	462048	-	743.703	832.599	NA	NA	0.89323	-0.162897
AU023871	G6b	spleen	17	Gm20463	34601151	34601576	463075	+	109.766	132.972	NA	NA	0.825478	-0.276698
AU023871	G6b	spleen	17	Agpat1	34604262	34613449	455583	+	1988.51	2004.23	NA	NA	0.992159	-0.0113571
AU023871	G6b	spleen	17	Egfl8	34613349	34615971	449778	-	73.1772	87.3407	NA	NA	0.837836	-0.25526
AU023871	G6b	spleen	17	Gm20460	34614484	34627349	443522	-	66.8139	63.7709	NA	NA	1.04772	0.0672516
AU023871	G6b	spleen	17	Ppt2	34616662	34628510	441852	-	1113.57	1154.23	NA	NA	0.964768	-0.0517459
AU023871	G6b	spleen	17	Prrt1	34629533	34633126	433109	+	197.26	235.995	NA	NA	0.835867	-0.258655
AU023871	G6b	spleen	17	Gm20461	34640846	34643977	422027	-	0	0	NA	NA	#DIV/0!	#DIV/0!
AU023871	G6b	spleen	17	Fkbpl	34644764	34646324	418894	+	96.2439	109.642	NA	NA	0.877803	-0.188031
AU023871	G6b	spleen	17	Atf6b	34647146	34655074	413328	+	2098.28	2247.65	NA	NA	0.933543	-0.0992124
AU023871	G6b	spleen	17	Tnxb	34670535	34719815	369264	+	6181.08	3209.59	NA	NA	1.92582	0.945472
AU023871	G6b	spleen	17	Gm24389	34687696	34687802	376690	-	0	0	NA	NA	#DIV/0!	#DIV/0!
AU023871	G6b	spleen	17	C4b	34728380	34743882	328308	-	7102.96	5050.89	NA	NA	1.40628	0.491883
AU023871	G6b	spleen	17	Cyp21a1	34801348	34804561	261484	-	158.285	136.955	NA	NA	1.15575	0.208828
AU023871	G6b	spleen	17	C4a	34809092	34823464	248160	-	2812.55	2024.81	NA	NA	1.38904	0.474092
AU023871	G6b	spleen	17	Stk19	34823993	34836945	233970	-	660.981	780.045	NA	NA	0.847362	-0.238949
AU023871	G6b	spleen	17	Dxo	34837019	34839233	226312	+	662.571	723.734	NA	NA	0.915491	-0.127383
AU023871	G6b	spleen	17	Skiv2l	34839228	34850210	219720	-	3226.16	3198.6	NA	NA	1.00861	0.0123754
AU023871	G6b	spleen	17	Nelfe	34850391	34856372	211057	+	742.907	792.594	NA	NA	0.937311	-0.0934007
AU023871	G6b	spleen	17	Cfb	34856374	34862518	204992	-	2211.22	2611.99	NA	NA	0.846568	-0.240302
AU023871	G6b	spleen	17	Gm20547	34856412	34882042	195212	-	980.733	1118.46	NA	NA	0.876859	-0.189584
AU023871	G6b	spleen	17	C2	34862604	34898265	184004	-	960.052	1043.14	NA	NA	0.920348	-0.119749
AU023871	G6b	spleen	17	Zbtb12	34879483	34896842	176276	+	240.212	253.768	NA	NA	0.946582	-0.0792006
AU023871	G6b	spleen	17	Ehmt2	34898469	34914052	158178	+	4528.23	4928.84	NA	NA	0.918723	-0.122299
AU023871	G6b	spleen	17	Slc44a4	34914466	34930436	141988	+	3.18162	2.26258	NA	NA	1.40619	0.491789
AU023871	G6b	spleen	17	Neu1	34931253	34935953	130836	+	1392.75	1646.48	NA	NA	0.845895	-0.24145
AU023871	G6b	spleen	17	1110038B12Rik	34950238	34952471	113084	-	596.553	515.608	NA	NA	1.15699	0.210374
AU023871	G6b	spleen	17	Snord52	34950952	34951017	113454	-	0	0	NA	NA	#DIV/0!	#DIV/0!
AU023871	G6b	spleen	17	Gm25744	34952013	34952075	112394	-	0	0	NA	NA	#DIV/0!	#DIV/0!
AU023871	G6b	spleen	17	Hspa1b	34956436	34959238	106602	-	104.198	85.8843	NA	NA	1.21324	0.278859
AU023871	G6b	spleen	17	Hspa1a	34969199	34972154	93762	-	94.6531	77.4772	NA	NA	1.22169	0.288878
AU023871	G6b	spleen	17	Gm20481	34969912	34972136	93414	+	9.54485	8.24051	NA	NA	1.15828	0.211988
AU023871	G6b	spleen	17	Hspa1l	34972703	34979284	88445	+	66.8139	53.0611	NA	NA	1.25919	0.332495
AU023871	G6b	spleen	17	Gm10501	34976899	34981788	85095	-	51.7012	44.1853	NA	NA	1.1701	0.226633
AU023871	G6b	spleen	17	Lsm2	34981862	34985891	80562	+	789.041	667.152	NA	NA	1.1827	0.242085
AU023871	G6b	spleen	17	D17H6S56E-5	34996736	35000958	65592	-	8632.52	10158.5	NA	NA	0.849783	-0.234833
AU023871	G6b	spleen	17	Vars	35000987	35016322	55784	+	8786.03	8794.94	NA	NA	0.998987	-0.00146157
AU023871	G6b	spleen	17	Vwa7	35016579	35026741	42778	+	258.506	83.9708	1.32e-09	2.37e-06	3.07852	1.62224
AU023871	G6b	spleen	17	Sapcd1	35025959	35028016	37451	-	483.606	89.4086	4.75e-24	3.85e-20	5.40894	2.43535
AU023871	G6b	spleen	17	Msh5	35028605	35046745	26764	-	1939.19	155.574	1.59e-70	2.58e-66	12.4648	3.63979
AU023871	G6b	spleen	17	Gm23421	35049218	35049321	15169	+	0	0	NA	NA	#DIV/0!	#DIV/0!
AU023871	G6b	spleen	17	Clic1	35049966	35058749	10081	+	3959.52	6659.53	0.000324874	0.0326791	0.594565	-0.750094
AU023871	G6b	spleen	17	Ddah2	35059035	35062095	3874	+	137.605	316.772	1.45e-06	0.000905335	0.434397	-1.20291
AU023871	G6b	spleen	17	G6b	35062693	35066184	0	-	25	248	NA	NA	0.100806	-3.31034
AU023871	G6b	spleen	17	Ly6g6c	35065388	35070050	-3280	+	19.8851	13.1684	NA	NA	1.51007	0.594611
AU023871	G6b	spleen	17	Ly6g6d	35071443	35078065	-10316	-	2.38621	11.4148	NA	NA	0.209046	-2.25811
AU023871	G6b	spleen	17	Ly6g6e	35076902	35078804	-13414	+	3.18162	5.54448	NA	NA	0.573835	-0.801292
AU023871	G6b	spleen	17	Ly6g6f	35080480	35085610	-18606	-	116.129	121.68	NA	NA	0.954377	-0.0673685
AU023871	G6b	spleen	17	Abhd16a	35089263	35102987	-31686	+	1698.19	1599.58	NA	NA	1.06165	0.0863015
AU023871	G6b	spleen	17	Ly6g5c	35108279	35111991	-45696	+	0	0.14221	NA	NA	0	#NUM!
AU023871	G6b	spleen	17	Ly6g5b	35113948	35115428	-50250	-	23.0667	33.1388	NA	NA	0.696064	-0.522708
AU023871	G6b	spleen	17	Csnk2b	35116196	35122053	-54686	-	1928.06	2208.48	NA	NA	0.873024	-0.195906
AU023871	G6b	spleen	17	Gpank1	35121455	35124814	-58696	+	518.603	650.61	NA	NA	0.797103	-0.327162
AU023871	G6b	spleen	17	Gm20522	35122738	35126440	-60150	-	38.9748	37.8632	NA	NA	1.02936	0.0417434
AU023871	G6b	spleen	17	D17H6S53E	35126373	35128855	-63176	+	462.13	581.228	NA	NA	0.795092	-0.330807
AU023871	G6b	spleen	17	Apom	35128997	35132050	-66085	-	7.95404	5.50004	NA	NA	1.44618	0.532246
AU023871	G6b	spleen	17	Bag6	35135178	35147322	-76812	+	4993.55	4419.14	NA	NA	1.12998	0.176299
AU023871	G6b	spleen	17	Prrc2a	35149076	35164897	-92548	-	10055.5	9384.91	NA	NA	1.07145	0.0995687
AU023871	G6b	spleen	17	Gm23442	35162563	35162696	-98191	-	0	0	NA	NA	#DIV/0!	#DIV/0!
AU023871	G6b	spleen	17	Gm17705	35165119	35167186	-101714	+	0	0	NA	NA	#DIV/0!	#DIV/0!
AU023871	G6b	spleen	17	Aif1	35170991	35176068	-109091	-	1117.54	1519.26	NA	NA	0.735585	-0.443037
AU023871	G6b	spleen	17	Lst1	35185095	35188439	-122328	-	528.944	765.4	NA	NA	0.691068	-0.533101
AU023871	G6b	spleen	17	Ltb	35194439	35196320	-130941	+	5206.71	7492.96	NA	NA	0.694881	-0.525162
AU023871	G6b	spleen	17	Tnf	35199381	35202007	-136256	-	238.621	374.052	NA	NA	0.637935	-0.648519
AU023871	G6b	spleen	17	Lta	35203165	35205351	-139820	-	454.971	630.577	NA	NA	0.721515	-0.470898
AU023871	G6b	spleen	17	Nfkbil1	35220175	35235792	-163545	-	325.32	382.545	NA	NA	0.850411	-0.233769
AU023871	G6b	spleen	17	Gm16181	35220834	35224134	-158046	+	34.9978	31.641	NA	NA	1.10609	0.145466
AU023871	G6b	spleen	17	Atp6v1g2	35233660	35238767	-171775	+	186.92	269.994	NA	NA	0.692312	-0.530506
AU023871	G6b	spleen	17	Ddx39b	35241746	35253707	-183288	+	8804.33	8622.46	NA	NA	1.02109	0.0301121
AU023871	G6b	spleen	17	Gm22589	35242678	35242754	-178278	+	0	0	NA	NA	#DIV/0!	#DIV/0!
AU023871	G6b	spleen	17	Gm25128	35247175	35247250	-182774	+	0	0	NA	NA	#DIV/0!	#DIV/0!
AU023871	G6b	spleen	17	H2-D1	35262730	35267499	-200676	+	32159.8	42958.8	NA	NA	0.748618	-0.417698
AU023871	G6b	spleen	17	H2-Q1	35320405	35325099	-258314	+	1346.62	1689.51	NA	NA	0.797047	-0.327263
AU023871	G6b	spleen	17	H2-Q2	35342242	35346762	-280064	+	227.485	289.022	NA	NA	0.787086	-0.345407
AU023871	G6b	spleen	17	Gm11131	35377021	35380292	-314218	-	995.05	1175.54	NA	NA	0.846463	-0.240481
AU023871	G6b	spleen	17	H2-Q4	35379617	35385290	-318015	+	9207.59	12211.6	NA	NA	0.754002	-0.407359
AU023871	G6b	spleen	17	H2-Q5	35394126	35397800	-331524	+	2954.93	3562.34	NA	NA	0.829489	-0.269704
AU023871	G6b	spleen	17	H2-Q6	35424850	35430055	-363014	+	8169.59	12540.8	NA	NA	0.65144	-0.618296
AU023871	G6b	spleen	17	H2-Q7	35439155	35443773	-377026	+	17690.6	24450.6	NA	NA	0.723523	-0.46689
AU023871	G6b	spleen	17	Gm20527	35465455	35466482	-401530	-	0	0	NA	NA	#DIV/0!	#DIV/0!
AU023871	G6b	spleen	17	H2-Q10	35470089	35474563	-407888	+	3767.03	4367.52	NA	NA	0.86251	-0.213387
AU023871	G6b	spleen	17	Pou5f1	35506018	35510776	-443958	+	3.18162	1.86963	NA	NA	1.70174	0.767009
AU023871	G6b	spleen	17	Gm19553	35509077	35510551	-445376	-	0	0.14221	NA	NA	0	#NUM!
AU023871	G6b	spleen	17	Tcf19	35512734	35516824	-450340	-	887.671	556.431	NA	NA	1.59529	0.673821
AU023871	G6b	spleen	17	Cchcr1	35517100	35531015	-459619	+	520.194	336.334	NA	NA	1.54666	0.629155
AU023871	G6b	spleen	17	Psors1c2	35533201	35534647	-469486	+	3.18162	3.44251	NA	NA	0.924214	-0.113702
AU023871	G6b	spleen	17	Cdsn	35552128	35557180	-490216	+	1.59081	1.5167	NA	NA	1.04886	0.0688281
Aard	NA	testis	15	Eif3h	51786558	51865481	-216895	-	3732.81	3927.32	NA	NA	0.950472	-0.0732844
Aard	NA	testis	15	Utp23	51877429	51884614	-161893	+	555.382	429.851	NA	NA	1.29204	0.369646
Aard	NA	testis	15	Rad21	51962605	51991760	-65732	-	2185.22	2502.59	NA	NA	0.873183	-0.195643
Aard	NA	testis	15	Aard	52040107	52045722	0	+	166.615	3031.69	4.39e-73	1.07e-68	0.0549577	-4.18554
Aard	NA	testis	15	Slc30a8	52295553	52335798	272761	+	35.2454	5.67185	1.3e-05	0.00552196	6.2141	2.63555
Aard	NA	testis	15	Gm23545	52496885	52496988	454022	+	0	0	NA	NA	#DIV/0!	#DIV/0!
Aard	NA	testis	15	Gm23267	52499656	52499787	456807	+	0	0	NA	NA	#DIV/0!	#DIV/0!
Adam26a	NA	testis	8	Triml1	43129807	43141486	436846	-	1384.76	1609.32	NA	NA	0.860464	-0.216812
Adam26a	NA	testis	8	Triml2	43183119	43193881	383992	+	1.71594	9.26659	NA	NA	0.185174	-2.43304
Adam26a	NA	testis	8	Zfp42	43295068	43307009	271454	-	330.032	413.86	NA	NA	0.797447	-0.326539
Adam26a	NA	testis	8	Gm22986	43377975	43378104	194453	+	0	0	NA	NA	#DIV/0!	#DIV/0!
Adam26a	NA	testis	8	Adam26b	43519864	43528137	48492	-	421.548	555.276	NA	NA	0.759168	-0.397509
Adam26a	NA	testis	8	Adam26a	43568278	43576707	0	-	555.963	993.055	0.000268736	0.0344159	0.559851	-0.836884
Adam26a	NA	testis	8	Gm5346	43624951	43627270	-53618	-	176.169	223.428	NA	NA	0.788486	-0.342844
Adam26a	NA	testis	8	Adam34	43650435	43699487	-102468	-	441.567	598.915	NA	NA	0.737279	-0.439717
Adam26a	NA	testis	8	Gm24591	44039250	44039361	-466813	+	0	0	NA	NA	#DIV/0!	#DIV/0!
Adig	NA	abdominal muscle	2	Tti1	157981803	158028433	-500287	-	633.319	588.743	NA	NA	1.07571	0.105293
Adig	NA	abdominal muscle	2	Rprd1b	158028497	158132297	-425008	+	1031.45	965.354	NA	NA	1.06847	0.0955417
Adig	NA	abdominal muscle	2	Tgm2	158116402	158146436	-373986	-	2847.63	3309.05	NA	NA	0.860557	-0.216658
Adig	NA	abdominal muscle	2	Gm20412	158117154	158117905	-387876	+	299.75	326.909	NA	NA	0.916924	-0.125126
Adig	NA	abdominal muscle	2	D630003M21Rik	158182533	158229222	-299528	-	61.4872	84.0329	NA	NA	0.731704	-0.450668
Adig	NA	abdominal muscle	2	1700060C20Rik	158192009	158195742	-311530	+	0.76859	1.53719	NA	NA	0.499998	-1.00001
Adig	NA	abdominal muscle	2	Bpi	158258094	158284531	-234092	+	1.53718	0	NA	NA	#DIV/0!	#DIV/0!
Adig	NA	abdominal muscle	2	Lbp	158306493	158332852	-185732	+	357.395	582.082	NA	NA	0.613994	-0.703704
Adig	NA	abdominal muscle	2	9430008C03Rik	158355307	158361580	-146962	-	59.1815	69.1735	NA	NA	0.855552	-0.225073
Adig	NA	abdominal muscle	2	Gm24411	158356424	158356554	-148916	-	0	0	NA	NA	#DIV/0!	#DIV/0!
Adig	NA	abdominal muscle	2	Gm26003	158358360	158358472	-146989	-	0	0	NA	NA	#DIV/0!	#DIV/0!
Adig	NA	abdominal muscle	2	Gm23925	158359798	158359929	-145542	-	0	0	NA	NA	#DIV/0!	#DIV/0!
Adig	NA	abdominal muscle	2	Snhg11	158375638	158386145	-124514	+	69.1731	68.1487	NA	NA	1.01503	0.0215266
Adig	NA	abdominal muscle	2	Gm25187	158378222	158378354	-127117	+	0	0	NA	NA	#DIV/0!	#DIV/0!
Adig	NA	abdominal muscle	2	Gm25129	158379534	158379666	-125805	+	0	0	NA	NA	#DIV/0!	#DIV/0!
Adig	NA	abdominal muscle	2	Ralgapb	158409848	158499253	-50854	+	873.119	707.619	NA	NA	1.23388	0.303205
Adig	NA	abdominal muscle	2	Gm24379	158487602	158487687	-17760	+	0	0	NA	NA	#DIV/0!	#DIV/0!
Adig	NA	abdominal muscle	2	Adig	158502612	158508198	0	+	1.53718	65.0743	NA	NA	0.0236219	-5.40373
Adig	NA	abdominal muscle	2	Arhgap40	158512796	158550762	26374	+	222.891	1	NA	NA	222.891	7.8002
Adig	NA	abdominal muscle	2	Gm14204	158595472	158610723	97692	-	8.4545	10.2479	NA	NA	0.824996	-0.277541
Adig	NA	abdominal muscle	2	Slc32a1	158610767	158615748	107852	+	1.53718	1.02479	NA	NA	1.49999	0.584956
Adig	NA	abdominal muscle	2	Gm14205	158610910	158611820	105960	-	0	0	NA	NA	#DIV/0!	#DIV/0!
Adig	NA	abdominal muscle	2	Actr5	158624888	158639211	126644	+	56.8757	69.6859	NA	NA	0.816173	-0.293054
Adig	NA	abdominal muscle	2	Mir3474	158638583	158638640	133206	+	0	0	NA	NA	#DIV/0!	#DIV/0!
Adig	NA	abdominal muscle	2	Ppp1r16b	158665398	158766334	210461	+	129.123	149.107	NA	NA	0.865975	-0.207602
Adig	NA	abdominal muscle	2	Gm26141	158740138	158740263	234796	+	0	0	NA	NA	#DIV/0!	#DIV/0!
Adig	NA	abdominal muscle	2	Fam83d	158768093	158786637	271960	+	73.7847	59.9503	NA	NA	1.23076	0.299554
Adig	NA	abdominal muscle	2	Dhx35	158794807	158858214	321106	+	255.172	259.785	NA	NA	0.982244	-0.0258465
Adig	NA	brown adipose tissue	2	Tti1	157981803	158028433	-500287	-	322.197	341.478	NA	NA	0.943536	-0.0838506
Adig	NA	brown adipose tissue	2	Rprd1b	158028497	158132297	-425008	+	547.207	527.797	NA	NA	1.03678	0.052103
Adig	NA	brown adipose tissue	2	Tgm2	158116402	158146436	-373986	-	3221.97	3076.49	NA	NA	1.04729	0.0666607
Adig	NA	brown adipose tissue	2	Gm20412	158117154	158117905	-387876	+	290.506	319.858	NA	NA	0.908234	-0.138865
Adig	NA	brown adipose tissue	2	D630003M21Rik	158182533	158229222	-299528	-	17.9585	19.077	NA	NA	0.94137	-0.0871655
Adig	NA	brown adipose tissue	2	1700060C20Rik	158192009	158195742	-311530	+	0	0	NA	NA	#DIV/0!	#DIV/0!
Adig	NA	brown adipose tissue	2	Bpi	158258094	158284531	-234092	+	0	0	NA	NA	#DIV/0!	#DIV/0!
Adig	NA	brown adipose tissue	2	Lbp	158306493	158332852	-185732	+	77.116	69.949	NA	NA	1.10246	0.140727
Adig	NA	brown adipose tissue	2	9430008C03Rik	158355307	158361580	-146962	-	54.932	109.375	NA	NA	0.502236	-0.993563
Adig	NA	brown adipose tissue	2	Gm24411	158356424	158356554	-148916	-	0	0	NA	NA	#DIV/0!	#DIV/0!
Adig	NA	brown adipose tissue	2	Gm26003	158358360	158358472	-146989	-	0	0	NA	NA	#DIV/0!	#DIV/0!
Adig	NA	brown adipose tissue	2	Gm23925	158359798	158359929	-145542	-	0	0	NA	NA	#DIV/0!	#DIV/0!
Adig	NA	brown adipose tissue	2	Snhg11	158375638	158386145	-124514	+	115.146	345.294	NA	NA	0.333472	-1.58436
Adig	NA	brown adipose tissue	2	Gm25187	158378222	158378354	-127117	+	0	0	NA	NA	#DIV/0!	#DIV/0!
Adig	NA	brown adipose tissue	2	Gm25129	158379534	158379666	-125805	+	0	0	NA	NA	#DIV/0!	#DIV/0!
Adig	NA	brown adipose tissue	2	Ralgapb	158409848	158499253	-50854	+	1407.1	1312.5	NA	NA	1.07208	0.100413
Adig	NA	brown adipose tissue	2	Gm24379	158487602	158487687	-17760	+	0	0	NA	NA	#DIV/0!	#DIV/0!
Adig	NA	brown adipose tissue	2	Adig	158502612	158508198	0	+	20.0713	3242.46	NA	NA	0.00619015	-7.33581
Adig	NA	brown adipose tissue	2	Arhgap40	158512796	158550762	26374	+	211.277	1.2718	NA	NA	166.124	7.37612
Adig	NA	brown adipose tissue	2	Gm14204	158595472	158610723	97692	-	10.5638	7.6308	NA	NA	1.38437	0.469228
Adig	NA	brown adipose tissue	2	Slc32a1	158610767	158615748	107852	+	0	0	NA	NA	#DIV/0!	#DIV/0!
Adig	NA	brown adipose tissue	2	Gm14205	158610910	158611820	105960	-	0	0	NA	NA	#DIV/0!	#DIV/0!
Adig	NA	brown adipose tissue	2	Actr5	158624888	158639211	126644	+	77.116	97.2927	NA	NA	0.792619	-0.335301
Adig	NA	brown adipose tissue	2	Mir3474	158638583	158638640	133206	+	0	0	NA	NA	#DIV/0!	#DIV/0!
Adig	NA	brown adipose tissue	2	Ppp1r16b	158665398	158766334	210461	+	274.66	279.16	NA	NA	0.983879	-0.0234471
Adig	NA	brown adipose tissue	2	Gm26141	158740138	158740263	234796	+	0	0	NA	NA	#DIV/0!	#DIV/0!
Adig	NA	brown adipose tissue	2	Fam83d	158768093	158786637	271960	+	2.11277	3.1795	NA	NA	0.664497	-0.589666
Adig	NA	brown adipose tissue	2	Dhx35	158794807	158858214	321106	+	228.179	253.724	NA	NA	0.899319	-0.153095
Adig	NA	gonadal adipose tissue	2	Tti1	157981803	158028433	-500287	-	593.507	585.098	NA	NA	1.01437	0.0205862
Adig	NA	gonadal adipose tissue	2	Rprd1b	158028497	158132297	-425008	+	1008.29	896.607	NA	NA	1.12456	0.169357
Adig	NA	gonadal adipose tissue	2	Tgm2	158116402	158146436	-373986	-	8744.95	8276.84	NA	NA	1.05656	0.0793698
Adig	NA	gonadal adipose tissue	2	Gm20412	158117154	158117905	-387876	+	735.139	782.336	NA	NA	0.939671	-0.0897719
Adig	NA	gonadal adipose tissue	2	D630003M21Rik	158182533	158229222	-299528	-	310.242	267.365	NA	NA	1.16037	0.214582
Adig	NA	gonadal adipose tissue	2	1700060C20Rik	158192009	158195742	-311530	+	0	0.996625	NA	NA	0	#NUM!
Adig	NA	gonadal adipose tissue	2	Bpi	158258094	158284531	-234092	+	37.0942	21.7345	NA	NA	1.70669	0.771203
Adig	NA	gonadal adipose tissue	2	Lbp	158306493	158332852	-185732	+	5142.6	6066.31	NA	NA	0.847731	-0.238322
Adig	NA	gonadal adipose tissue	2	9430008C03Rik	158355307	158361580	-146962	-	263.874	267.569	NA	NA	0.986193	-0.0200587
Adig	NA	gonadal adipose tissue	2	Gm24411	158356424	158356554	-148916	-	0	0	NA	NA	#DIV/0!	#DIV/0!
Adig	NA	gonadal adipose tissue	2	Gm26003	158358360	158358472	-146989	-	0	0	NA	NA	#DIV/0!	#DIV/0!
Adig	NA	gonadal adipose tissue	2	Gm23925	158359798	158359929	-145542	-	0	0	NA	NA	#DIV/0!	#DIV/0!
Adig	NA	gonadal adipose tissue	2	Snhg11	158375638	158386145	-124514	+	2390.04	3426.73	NA	NA	0.69747	-0.519797
Adig	NA	gonadal adipose tissue	2	Gm25187	158378222	158378354	-127117	+	0	0	NA	NA	#DIV/0!	#DIV/0!
Adig	NA	gonadal adipose tissue	2	Gm25129	158379534	158379666	-125805	+	0	0	NA	NA	#DIV/0!	#DIV/0!
Adig	NA	gonadal adipose tissue	2	Ralgapb	158409848	158499253	-50854	+	2062.1	1754.1	NA	NA	1.17559	0.233383
Adig	NA	gonadal adipose tissue	2	Gm24379	158487602	158487687	-17760	+	0	0	NA	NA	#DIV/0!	#DIV/0!
Adig	NA	gonadal adipose tissue	2	Adig	158502612	158508198	0	+	31.1928	2792.73	3.27e-88	8.04e-84	0.0111693	-6.48432
Adig	NA	gonadal adipose tissue	2	Arhgap40	158512796	158550762	26374	+	456.09	4.14987	NA	NA	109.905	6.78011
Adig	NA	gonadal adipose tissue	2	Gm14204	158595472	158610723	97692	-	26.1345	21.8089	NA	NA	1.19834	0.261037
Adig	NA	gonadal adipose tissue	2	Slc32a1	158610767	158615748	107852	+	0	0.539283	NA	NA	0	#NUM!
Adig	NA	gonadal adipose tissue	2	Gm14205	158610910	158611820	105960	-	0	0	NA	NA	#DIV/0!	#DIV/0!
Adig	NA	gonadal adipose tissue	2	Actr5	158624888	158639211	126644	+	217.507	226.25	NA	NA	0.961354	-0.05686
Adig	NA	gonadal adipose tissue	2	Mir3474	158638583	158638640	133206	+	0	0	NA	NA	#DIV/0!	#DIV/0!
Adig	NA	gonadal adipose tissue	2	Ppp1r16b	158665398	158766334	210461	+	678.654	677.397	NA	NA	1.00186	0.00267535
Adig	NA	gonadal adipose tissue	2	Gm26141	158740138	158740263	234796	+	0	0	NA	NA	#DIV/0!	#DIV/0!
Adig	NA	gonadal adipose tissue	2	Fam83d	158768093	158786637	271960	+	42.1525	84.074	NA	NA	0.501373	-0.996044
Adig	NA	gonadal adipose tissue	2	Dhx35	158794807	158858214	321106	+	301.812	271.166	NA	NA	1.11302	0.154474
Adig	NA	liver	2	Tti1	157981803	158028433	-500287	-	334.267	311.879	NA	NA	1.07178	0.100012
Adig	NA	liver	2	Rprd1b	158028497	158132297	-425008	+	761.772	705.083	NA	NA	1.0804	0.111566
Adig	NA	liver	2	Tgm2	158116402	158146436	-373986	-	2352.55	2953.77	NA	NA	0.796457	-0.328332
Adig	NA	liver	2	Gm20412	158117154	158117905	-387876	+	192.822	263.715	NA	NA	0.731173	-0.451715
Adig	NA	liver	2	D630003M21Rik	158182533	158229222	-299528	-	24.737	22.1079	NA	NA	1.11892	0.162109
Adig	NA	liver	2	1700060C20Rik	158192009	158195742	-311530	+	0	0	NA	NA	#DIV/0!	#DIV/0!
Adig	NA	liver	2	Bpi	158258094	158284531	-234092	+	0	1.57913	NA	NA	0	#NUM!
Adig	NA	liver	2	Lbp	158306493	158332852	-185732	+	1814.68	2705.06	NA	NA	0.670847	-0.575944
Adig	NA	liver	2	9430008C03Rik	158355307	158361580	-146962	-	291.77	283.455	NA	NA	1.02933	0.0417121
Adig	NA	liver	2	Gm24411	158356424	158356554	-148916	-	0	0	NA	NA	#DIV/0!	#DIV/0!
Adig	NA	liver	2	Gm26003	158358360	158358472	-146989	-	0	0	NA	NA	#DIV/0!	#DIV/0!
Adig	NA	liver	2	Gm23925	158359798	158359929	-145542	-	0	0	NA	NA	#DIV/0!	#DIV/0!
Adig	NA	liver	2	Snhg11	158375638	158386145	-124514	+	213.753	258.188	NA	NA	0.827895	-0.27248
Adig	NA	liver	2	Gm25187	158378222	158378354	-127117	+	0	0	NA	NA	#DIV/0!	#DIV/0!
Adig	NA	liver	2	Gm25129	158379534	158379666	-125805	+	0	0	NA	NA	#DIV/0!	#DIV/0!
Adig	NA	liver	2	Ralgapb	158409848	158499253	-50854	+	365.346	342.672	NA	NA	1.06617	0.0924359
Adig	NA	liver	2	Gm24379	158487602	158487687	-17760	+	0	0	NA	NA	#DIV/0!	#DIV/0!
Adig	NA	liver	2	Adig	158502612	158508198	0	+	10.7828	0	NA	NA	#DIV/0!	#DIV/0!
Adig	NA	liver	2	Arhgap40	158512796	158550762	26374	+	495.374	1	NA	NA	495.374	8.95237
Adig	NA	liver	2	Gm14204	158595472	158610723	97692	-	12.0514	14.2122	NA	NA	0.847958	-0.237935
Adig	NA	liver	2	Slc32a1	158610767	158615748	107852	+	0	0	NA	NA	#DIV/0!	#DIV/0!
Adig	NA	liver	2	Gm14205	158610910	158611820	105960	-	0	0	NA	NA	#DIV/0!	#DIV/0!
Adig	NA	liver	2	Actr5	158624888	158639211	126644	+	163.01	155.545	NA	NA	1.048	0.0676349
Adig	NA	liver	2	Mir3474	158638583	158638640	133206	+	0	0	NA	NA	#DIV/0!	#DIV/0!
Adig	NA	liver	2	Ppp1r16b	158665398	158766334	210461	+	180.136	165.809	NA	NA	1.08641	0.119564
Adig	NA	liver	2	Gm26141	158740138	158740263	234796	+	0	0	NA	NA	#DIV/0!	#DIV/0!
Adig	NA	liver	2	Fam83d	158768093	158786637	271960	+	5.07425	4.7374	NA	NA	1.0711	0.0990996
Adig	NA	liver	2	Dhx35	158794807	158858214	321106	+	137.639	162.651	NA	NA	0.846225	-0.240887
Apof	NA	gastrocnemius muscle	10	Rdh9	127776386	127792697	-484532	+	24.6777	22.9691	NA	NA	1.07439	0.103512
Apof	NA	gastrocnemius muscle	10	Rdh16	127801152	127846565	-445216	+	18.5082	22.7325	NA	NA	0.814175	-0.296588
Apof	NA	gastrocnemius muscle	10	Rdh19	127849928	127861176	-413522	+	1.23388	0.911745	NA	NA	1.35332	0.436504
Apof	NA	gastrocnemius muscle	10	BC089597	127866474	127877317	-397178	+	9.25412	0.525187	0.000119671	0.0054097	17.6206	4.13919
Apof	NA	gastrocnemius muscle	10	Rdh7	127884028	127888817	-382652	-	124.005	0.491785	1.63e-40	8.17e-38	252.153	7.97816
Apof	NA	gastrocnemius muscle	10	Sdr9c7	127898518	127911761	-363934	+	7.4033	0.387176	0.000296269	0.0119691	19.1212	4.2571
Apof	NA	gastrocnemius muscle	10	Gm23996	127953045	127953175	-315964	-	0	0	NA	NA	#DIV/0!	#DIV/0!
Apof	NA	gastrocnemius muscle	10	Hsd17b6	127990941	128000678	-273264	-	3.08471	0	NA	NA	#DIV/0!	#DIV/0!
Apof	NA	gastrocnemius muscle	10	Prim1	128015168	128030037	-246472	+	16.0405	17.3892	NA	NA	0.922439	-0.116474
Apof	NA	gastrocnemius muscle	10	Naca	128035346	128048637	-227082	+	8505.15	13473.8	NA	NA	0.631238	-0.663743
Apof	NA	gastrocnemius muscle	10	Ptges3	128058954	128077272	-200961	+	837.19	735.501	NA	NA	1.13826	0.186827
Apof	NA	gastrocnemius muscle	10	Atp5b	128083273	128090391	-182242	+	61765.1	62741	NA	NA	0.984446	-0.0226158
Apof	NA	gastrocnemius muscle	10	Gm25206	128084143	128084216	-184894	+	0	0	NA	NA	#DIV/0!	#DIV/0!
Apof	NA	gastrocnemius muscle	10	Mir677	128085289	128085360	-183750	+	0	0	NA	NA	#DIV/0!	#DIV/0!
Apof	NA	gastrocnemius muscle	10	Baz2a	128092783	128129303	-158031	+	278.241	497.031	5.12e-05	0.00258648	0.559806	-0.837002
Apof	NA	gastrocnemius muscle	10	Rbms2	128129470	128180297	-114190	-	1106.79	1190.59	NA	NA	0.929615	-0.105295
Apof	NA	gastrocnemius muscle	10	Gls2	128194457	128210004	-66844	+	30.8471	7.33	4.18e-05	0.00218442	4.20833	2.07325
Apof	NA	gastrocnemius muscle	10	Spryd4	128209908	128211794	-58223	-	525.634	579.904	NA	NA	0.906416	-0.141755
Apof	NA	gastrocnemius muscle	10	Mip	128225838	128231812	-40249	+	0	2.63942	NA	NA	0	#NUM!
Apof	NA	gastrocnemius muscle	10	Gm26847	128230590	128232790	-37384	-	0	0	NA	NA	#DIV/0!	#DIV/0!
Apof	NA	gastrocnemius muscle	10	Timeless	128232065	128252941	-26571	+	36.3995	128.241	1.97e-08	1.82e-06	0.283837	-1.81687
Apof	NA	gastrocnemius muscle	10	Apon	128254131	128255901	-14058	+	8.63718	1.42051	NA	NA	6.08034	2.60415
Apof	NA	gastrocnemius muscle	10	Apof	128267997	128270151	0	+	1.85082	1.93725	NA	NA	0.955389	-0.0658392
Apof	NA	gastrocnemius muscle	10	Stat2	128270576	128292849	12638	+	151.151	177.005	NA	NA	0.853932	-0.227806
Apof	NA	gastrocnemius muscle	10	Il23a	128296140	128298084	28038	-	0	0.569848	NA	NA	0	#NUM!
Apof	NA	gastrocnemius muscle	10	Gm23241	128299419	128299524	30398	-	0	0	NA	NA	#DIV/0!	#DIV/0!
Apof	NA	gastrocnemius muscle	10	Pan2	128303335	128321358	43272	+	76.5007	216.7	3.12e-08	2.76e-06	0.353026	-1.50216
Apof	NA	gastrocnemius muscle	10	Cnpy2	128322459	128327187	55749	+	401.012	387.943	NA	NA	1.03369	0.0478012
Apof	NA	gastrocnemius muscle	10	Cs	128337832	128362479	81082	+	16545.8	18788.4	NA	NA	0.880638	-0.183379
Apof	NA	gastrocnemius muscle	10	Gm23182	128349241	128349375	80234	+	0	0	NA	NA	#DIV/0!	#DIV/0!
Apof	NA	gastrocnemius muscle	10	Coq10a	128363097	128370032	97490	-	5342.71	6484.89	NA	NA	0.823871	-0.27951
Apof	NA	gastrocnemius muscle	10	Ankrd52	128377115	128408704	123836	+	648.405	1623.65	1.03e-06	7.65e-05	0.399351	-1.32427
Apof	NA	gastrocnemius muscle	10	Gm26308	128377831	128377899	108791	-	0	0	NA	NA	#DIV/0!	#DIV/0!
Apof	NA	gastrocnemius muscle	10	Gm17201	128391842	128395563	124628	-	48.1214	81.7358	NA	NA	0.588744	-0.764288
Apof	NA	gastrocnemius muscle	10	Slc39a5	128395934	128401224	129505	-	0.616941	0.925874	NA	NA	0.666334	-0.585682
Apof	NA	gastrocnemius muscle	10	Nabp2	128401395	128411492	137370	-	921.094	813.058	NA	NA	1.13288	0.179989
Apof	NA	gastrocnemius muscle	10	Gm25361	128402758	128402833	133722	+	0	0	NA	NA	#DIV/0!	#DIV/0!
Apof	NA	gastrocnemius muscle	10	Rnf41	128411616	128441438	157453	+	299.217	271.858	NA	NA	1.10063	0.138336
Apof	NA	gastrocnemius muscle	10	Gm26347	128435914	128436044	166905	+	0	0	NA	NA	#DIV/0!	#DIV/0!
Apof	NA	gastrocnemius muscle	10	Smarcc2	128459236	128490173	205630	+	927.263	1319.87	NA	NA	0.70254	-0.509348
Apof	NA	gastrocnemius muscle	10	Myl6	128490860	128493875	223294	-	641.619	726.819	NA	NA	0.882778	-0.179878
Apof	NA	gastrocnemius muscle	10	Myl6b	128494157	128498685	227347	-	116.602	173.916	NA	NA	0.670449	-0.576799
Apof	NA	gastrocnemius muscle	10	A430046D13Rik	128499364	128504242	232729	+	0	0	NA	NA	#DIV/0!	#DIV/0!
Apof	NA	gastrocnemius muscle	10	Esyt1	128510248	128525859	248980	-	621.877	747.46	NA	NA	0.831987	-0.265368
Apof	NA	gastrocnemius muscle	10	Zc3h10	128541963	128547774	275794	-	146.215	142.899	NA	NA	1.02321	0.0330964
Apof	NA	gastrocnemius muscle	10	Rpl41	128548114	128549305	279636	-	2493.06	2627.03	NA	NA	0.949004	-0.0755134
Apof	NA	gastrocnemius muscle	10	Pa2g4	128557766	128565934	292776	-	934.666	1067.99	NA	NA	0.875163	-0.192376
Apof	NA	gastrocnemius muscle	10	Erbb3	128567523	128589652	309514	-	70.9483	157.956	NA	NA	0.449163	-1.15469
Apof	NA	gastrocnemius muscle	10	Rps26	128624530	128626506	356444	-	1218.46	1302.24	NA	NA	0.935667	-0.0959324
Apof	NA	gastrocnemius muscle	10	Ikzf4	128630843	128645991	369343	-	20.976	25.891	NA	NA	0.810166	-0.303711
Apof	NA	gastrocnemius muscle	10	Gm26876	128645884	128649811	378774	+	0	0	NA	NA	#DIV/0!	#DIV/0!
Apof	NA	gastrocnemius muscle	10	Suox	128669887	128673918	402828	-	879.142	807.564	NA	NA	1.08863	0.122518
Apof	NA	gastrocnemius muscle	10	Rab5b	128677193	128696268	417656	-	2805.23	2659.84	NA	NA	1.05466	0.0767834
Apof	NA	gastrocnemius muscle	10	Cdk2	128697939	128705051	432421	-	69.7144	112.764	NA	NA	0.618231	-0.693783
Apof	NA	gastrocnemius muscle	10	Pmel	128706258	128720238	444174	+	6.78636	7.0616	NA	NA	0.961022	-0.0573581
Apof	NA	gastrocnemius muscle	10	Dgka	128720141	128744056	463024	-	189.401	283.887	NA	NA	0.66717	-0.583874
Apof	NA	gastrocnemius muscle	10	Wibg	128747879	128766568	488150	+	152.385	140.229	NA	NA	1.08669	0.119934
Apof	NA	gonadal adipose tissue	10	Rdh9	127776386	127792697	-484532	+	35.2699	19.3782	NA	NA	1.82009	0.864007
Apof	NA	gonadal adipose tissue	10	Rdh16	127801152	127846565	-445216	+	558.441	237.512	NA	NA	2.35121	1.2334
Apof	NA	gonadal adipose tissue	10	Rdh19	127849928	127861176	-413522	+	17.635	5.74176	NA	NA	3.07135	1.61887
Apof	NA	gonadal adipose tissue	10	BC089597	127866474	127877317	-397178	+	7.05399	4.68967	NA	NA	1.50416	0.588954
Apof	NA	gonadal adipose tissue	10	Rdh7	127884028	127888817	-382652	-	23.5133	11.4994	NA	NA	2.04474	1.03192
Apof	NA	gonadal adipose tissue	10	Sdr9c7	127898518	127911761	-363934	+	4.70266	3.72732	NA	NA	1.26167	0.335337
Apof	NA	gonadal adipose tissue	10	Gm23996	127953045	127953175	-315964	-	0	0	NA	NA	#DIV/0!	#DIV/0!
Apof	NA	gonadal adipose tissue	10	Hsd17b6	127990941	128000678	-273264	-	3.52699	1.23679	NA	NA	2.85173	1.51184
Apof	NA	gonadal adipose tissue	10	Prim1	128015168	128030037	-246472	+	150.485	115.356	NA	NA	1.30452	0.383524
Apof	NA	gonadal adipose tissue	10	Naca	128035346	128048637	-227082	+	3610.47	3969.38	NA	NA	0.90958	-0.136727
Apof	NA	gonadal adipose tissue	10	Ptges3	128058954	128077272	-200961	+	1953.96	1484.98	NA	NA	1.31581	0.395952
Apof	NA	gonadal adipose tissue	10	Atp5b	128083273	128090391	-182242	+	33028	39855.6	NA	NA	0.828691	-0.271094
Apof	NA	gonadal adipose tissue	10	Gm25206	128084143	128084216	-184894	+	0	0	NA	NA	#DIV/0!	#DIV/0!
Apof	NA	gonadal adipose tissue	10	Mir677	128085289	128085360	-183750	+	0	0	NA	NA	#DIV/0!	#DIV/0!
Apof	NA	gonadal adipose tissue	10	Baz2a	128092783	128129303	-158031	+	2754.58	2404.77	NA	NA	1.14546	0.195932
Apof	NA	gonadal adipose tissue	10	Rbms2	128129470	128180297	-114190	-	3966.69	4539.04	NA	NA	0.873906	-0.194451
Apof	NA	gonadal adipose tissue	10	Gls2	128194457	128210004	-66844	+	15.2836	20.3804	NA	NA	0.749918	-0.415195
Apof	NA	gonadal adipose tissue	10	Spryd4	128209908	128211794	-58223	-	188.106	191.73	NA	NA	0.981101	-0.0275266
Apof	NA	gonadal adipose tissue	10	Mip	128225838	128231812	-40249	+	0	2.02566	NA	NA	0	#NUM!
Apof	NA	gonadal adipose tissue	10	Gm26847	128230590	128232790	-37384	-	0	0	NA	NA	#DIV/0!	#DIV/0!
Apof	NA	gonadal adipose tissue	10	Timeless	128232065	128252941	-26571	+	138.728	376.311	NA	NA	0.368654	-1.43966
Apof	NA	gonadal adipose tissue	10	Apon	128254131	128255901	-14058	+	3.52699	7.2702	NA	NA	0.48513	-1.04356
Apof	NA	gonadal adipose tissue	10	Apof	128267997	128270151	0	+	10.581	12.9721	NA	NA	0.815673	-0.293937
Apof	NA	gonadal adipose tissue	10	Stat2	128270576	128292849	12638	+	1054.57	1024.82	NA	NA	1.02903	0.0412833
Apof	NA	gonadal adipose tissue	10	Il23a	128296140	128298084	28038	-	0	2.01534	NA	NA	0	#NUM!
Apof	NA	gonadal adipose tissue	10	Gm23241	128299419	128299524	30398	-	0	0	NA	NA	#DIV/0!	#DIV/0!
Apof	NA	gonadal adipose tissue	10	Pan2	128303335	128321358	43272	+	637.21	782.008	NA	NA	0.814839	-0.295414
Apof	NA	gonadal adipose tissue	10	Cnpy2	128322459	128327187	55749	+	1001.67	1327.92	NA	NA	0.75431	-0.406771
Apof	NA	gonadal adipose tissue	10	Cs	128337832	128362479	81082	+	11095.9	11107.1	NA	NA	0.998996	-0.00144882
Apof	NA	gonadal adipose tissue	10	Gm23182	128349241	128349375	80234	+	0	0	NA	NA	#DIV/0!	#DIV/0!
Apof	NA	gonadal adipose tissue	10	Coq10a	128363097	128370032	97490	-	473.793	603.913	NA	NA	0.784538	-0.350084
Apof	NA	gonadal adipose tissue	10	Ankrd52	128377115	128408704	123836	+	1562.46	1354.11	NA	NA	1.15387	0.206477
Apof	NA	gonadal adipose tissue	10	Gm26308	128377831	128377899	108791	-	0	0	NA	NA	#DIV/0!	#DIV/0!
Apof	NA	gonadal adipose tissue	10	Gm17201	128391842	128395563	124628	-	57.6076	80.0676	NA	NA	0.719487	-0.47496
Apof	NA	gonadal adipose tissue	10	Slc39a5	128395934	128401224	129505	-	14.108	7.61594	NA	NA	1.85243	0.889418
Apof	NA	gonadal adipose tissue	10	Nabp2	128401395	128411492	137370	-	994.612	1367.56	NA	NA	0.727291	-0.459395
Apof	NA	gonadal adipose tissue	10	Gm25361	128402758	128402833	133722	+	0	0	NA	NA	#DIV/0!	#DIV/0!
Apof	NA	gonadal adipose tissue	10	Rnf41	128411616	128441438	157453	+	765.358	823.011	NA	NA	0.929948	-0.104778
Apof	NA	gonadal adipose tissue	10	Gm26347	128435914	128436044	166905	+	0	0	NA	NA	#DIV/0!	#DIV/0!
Apof	NA	gonadal adipose tissue	10	Smarcc2	128459236	128490173	205630	+	6750.67	7091.54	NA	NA	0.951932	-0.0710697
Apof	NA	gonadal adipose tissue	10	Myl6	128490860	128493875	223294	-	5691.39	8146.6	NA	NA	0.698622	-0.517417
Apof	NA	gonadal adipose tissue	10	Myl6b	128494157	128498685	227347	-	132.85	216.754	NA	NA	0.612907	-0.70626
Apof	NA	gonadal adipose tissue	10	A430046D13Rik	128499364	128504242	232729	+	0	0	NA	NA	#DIV/0!	#DIV/0!
Apof	NA	gonadal adipose tissue	10	Esyt1	128510248	128525859	248980	-	10261.2	10586.3	NA	NA	0.969292	-0.0449973
Apof	NA	gonadal adipose tissue	10	Zc3h10	128541963	128547774	275794	-	300.97	327.368	NA	NA	0.919364	-0.121291
Apof	NA	gonadal adipose tissue	10	Rpl41	128548114	128549305	279636	-	5551.49	9438.69	NA	NA	0.588163	-0.765712
Apof	NA	gonadal adipose tissue	10	Pa2g4	128557766	128565934	292776	-	1654.16	1851.3	NA	NA	0.893515	-0.162437
Apof	NA	gonadal adipose tissue	10	Erbb3	128567523	128589652	309514	-	407.956	169.085	NA	NA	2.41272	1.27066
Apof	NA	gonadal adipose tissue	10	Rps26	128624530	128626506	356444	-	1762.32	1877.83	NA	NA	0.938487	-0.0915911
Apof	NA	gonadal adipose tissue	10	Ikzf4	128630843	128645991	369343	-	130.499	75.7936	NA	NA	1.72177	0.783889
Apof	NA	gonadal adipose tissue	10	Gm26876	128645884	128649811	378774	+	0	0	NA	NA	#DIV/0!	#DIV/0!
Apof	NA	gonadal adipose tissue	10	Suox	128669887	128673918	402828	-	787.695	655.041	NA	NA	1.20251	0.266053
Apof	NA	gonadal adipose tissue	10	Rab5b	128677193	128696268	417656	-	3736.26	3708.8	NA	NA	1.0074	0.0106418
Apof	NA	gonadal adipose tissue	10	Cdk2	128697939	128705051	432421	-	726.561	789.174	NA	NA	0.92066	-0.119259
Apof	NA	gonadal adipose tissue	10	Pmel	128706258	128720238	444174	+	31.743	43.4382	NA	NA	0.730762	-0.452527
Apof	NA	gonadal adipose tissue	10	Dgka	128720141	128744056	463024	-	565.495	683.484	NA	NA	0.827371	-0.273393
Apof	NA	gonadal adipose tissue	10	Wibg	128747879	128766568	488150	+	337.416	504.083	NA	NA	0.669366	-0.579134
Apof	NA	liver	10	Rdh9	127776386	127792697	-484532	+	877.52	945.901	NA	NA	0.927707	-0.108258
Apof	NA	liver	10	Rdh16	127801152	127846565	-445216	+	1239.7	1635.98	NA	NA	0.757773	-0.400163
Apof	NA	liver	10	Rdh19	127849928	127861176	-413522	+	319.757	348.989	NA	NA	0.916238	-0.126206
Apof	NA	liver	10	BC089597	127866474	127877317	-397178	+	1777.81	1598.87	NA	NA	1.11191	0.153042
Apof	NA	liver	10	Rdh7	127884028	127888817	-382652	-	17163.4	23233.8	NA	NA	0.738724	-0.436892
Apof	NA	liver	10	Sdr9c7	127898518	127911761	-363934	+	953.061	1290.94	NA	NA	0.738268	-0.437784
Apof	NA	liver	10	Gm23996	127953045	127953175	-315964	-	0	0	NA	NA	#DIV/0!	#DIV/0!
Apof	NA	liver	10	Hsd17b6	127990941	128000678	-273264	-	1139.33	1702.31	NA	NA	0.669284	-0.579309
Apof	NA	liver	10	Prim1	128015168	128030037	-246472	+	41.3924	52.901	NA	NA	0.782451	-0.353928
Apof	NA	liver	10	Naca	128035346	128048637	-227082	+	2143.09	2727.95	NA	NA	0.785605	-0.348125
Apof	NA	liver	10	Ptges3	128058954	128077272	-200961	+	876.485	1396.74	NA	NA	0.62752	-0.672267
Apof	NA	liver	10	Atp5b	128083273	128090391	-182242	+	22728.6	26626.6	NA	NA	0.853606	-0.228359
Apof	NA	liver	10	Gm25206	128084143	128084216	-184894	+	0	0	NA	NA	#DIV/0!	#DIV/0!
Apof	NA	liver	10	Mir677	128085289	128085360	-183750	+	0	0	NA	NA	#DIV/0!	#DIV/0!
Apof	NA	liver	10	Baz2a	128092783	128129303	-158031	+	825.779	960.114	NA	NA	0.860085	-0.217449
Apof	NA	liver	10	Rbms2	128129470	128180297	-114190	-	392.193	423.208	NA	NA	0.926715	-0.109802
Apof	NA	liver	10	Gls2	128194457	128210004	-66844	+	9687.9	9969.07	NA	NA	0.971795	-0.0412755
Apof	NA	liver	10	Spryd4	128209908	128211794	-58223	-	461.526	577.174	NA	NA	0.799631	-0.322594
Apof	NA	liver	10	Mip	128225838	128231812	-40249	+	0	1.57913	NA	NA	0	#NUM!
Apof	NA	liver	10	Gm26847	128230590	128232790	-37384	-	0	0	NA	NA	#DIV/0!	#DIV/0!
Apof	NA	liver	10	Timeless	128232065	128252941	-26571	+	64.1583	123.962	NA	NA	0.517564	-0.950191
Apof	NA	liver	10	Apon	128254131	128255901	-14058	+	1777.81	8533.64	NA	NA	0.208329	-2.26306
Apof	NA	liver	10	Apof	128267997	128270151	0	+	67.2627	14575.4	NA	NA	0.00461481	-7.75951
Apof	NA	liver	10	Stat2	128270576	128292849	12638	+	1178.65	1826.27	NA	NA	0.645387	-0.631764
Apof	NA	liver	10	Il23a	128296140	128298084	28038	-	0	3.94784	NA	NA	0	#NUM!
Apof	NA	liver	10	Gm23241	128299419	128299524	30398	-	0	0	NA	NA	#DIV/0!	#DIV/0!
Apof	NA	liver	10	Pan2	128303335	128321358	43272	+	613.643	682.186	NA	NA	0.899524	-0.152766
Apof	NA	liver	10	Cnpy2	128322459	128327187	55749	+	1031.71	1261.73	NA	NA	0.817693	-0.290368
Apof	NA	liver	10	Cs	128337832	128362479	81082	+	2783.64	3278.28	NA	NA	0.849116	-0.235967
Apof	NA	liver	10	Gm23182	128349241	128349375	80234	+	0	0	NA	NA	#DIV/0!	#DIV/0!
Apof	NA	liver	10	Coq10a	128363097	128370032	97490	-	368.393	447.685	NA	NA	0.822885	-0.281238
Apof	NA	liver	10	Ankrd52	128377115	128408704	123836	+	607.434	772.197	NA	NA	0.786631	-0.34624
Apof	NA	liver	10	Gm26308	128377831	128377899	108791	-	0	0	NA	NA	#DIV/0!	#DIV/0!
Apof	NA	liver	10	Gm17201	128391842	128395563	124628	-	15.5222	33.9514	NA	NA	0.457188	-1.12914
Apof	NA	liver	10	Slc39a5	128395934	128401224	129505	-	3.10443	8.68524	NA	NA	0.357438	-1.48424
Apof	NA	liver	10	Nabp2	128401395	128411492	137370	-	907.529	692.45	NA	NA	1.31061	0.390234
Apof	NA	liver	10	Gm25361	128402758	128402833	133722	+	0	0	NA	NA	#DIV/0!	#DIV/0!
Apof	NA	liver	10	Rnf41	128411616	128441438	157453	+	149.013	187.127	NA	NA	0.796317	-0.328585
Apof	NA	liver	10	Gm26347	128435914	128436044	166905	+	0	0	NA	NA	#DIV/0!	#DIV/0!
Apof	NA	liver	10	Smarcc2	128459236	128490173	205630	+	2753.63	2536.09	NA	NA	1.08578	0.11873
Apof	NA	liver	10	Myl6	128490860	128493875	223294	-	1279.03	1557.82	NA	NA	0.821038	-0.284479
Apof	NA	liver	10	Myl6b	128494157	128498685	227347	-	12.4177	13.4226	NA	NA	0.925133	-0.112267
Apof	NA	liver	10	A430046D13Rik	128499364	128504242	232729	+	0	0	NA	NA	#DIV/0!	#DIV/0!
Apof	NA	liver	10	Esyt1	128510248	128525859	248980	-	420.133	585.859	NA	NA	0.717124	-0.479706
Apof	NA	liver	10	Zc3h10	128541963	128547774	275794	-	133.491	142.912	NA	NA	0.934078	-0.0983851
Apof	NA	liver	10	Rpl41	128548114	128549305	279636	-	3089.95	3567.26	NA	NA	0.866195	-0.207237
Apof	NA	liver	10	Pa2g4	128557766	128565934	292776	-	1622.58	1588.61	NA	NA	1.02139	0.0305288
Apof	NA	liver	10	Erbb3	128567523	128589652	309514	-	3044.41	3781.24	NA	NA	0.805137	-0.312694
Apof	NA	liver	10	Rps26	128624530	128626506	356444	-	1489.09	1418.06	NA	NA	1.05009	0.0705128
Apof	NA	liver	10	Ikzf4	128630843	128645991	369343	-	28.9747	44.2158	NA	NA	0.655303	-0.609766
Apof	NA	liver	10	Gm26876	128645884	128649811	378774	+	0	0	NA	NA	#DIV/0!	#DIV/0!
Apof	NA	liver	10	Suox	128669887	128673918	402828	-	3369.34	3485.15	NA	NA	0.966772	-0.0487524
Apof	NA	liver	10	Rab5b	128677193	128696268	417656	-	2124.47	2415.29	NA	NA	0.879592	-0.185093
Apof	NA	liver	10	Cdk2	128697939	128705051	432421	-	194.544	240.818	NA	NA	0.807849	-0.307843
Apof	NA	liver	10	Pmel	128706258	128720238	444174	+	12.4177	12.6331	NA	NA	0.982954	-0.024804
Apof	NA	liver	10	Dgka	128720141	128744056	463024	-	218.345	234.501	NA	NA	0.931104	-0.102986
Apof	NA	liver	10	Wibg	128747879	128766568	488150	+	197.649	229.764	NA	NA	0.860226	-0.217213
Apof	NA	lung	10	Rdh9	127776386	127792697	-484532	+	21.6904	19.8349	NA	NA	1.09355	0.129018
Apof	NA	lung	10	Rdh16	127801152	127846565	-445216	+	54.6976	49.2673	NA	NA	1.11022	0.150847
Apof	NA	lung	10	Rdh19	127849928	127861176	-413522	+	3.77225	3.83901	NA	NA	0.982609	-0.02531
Apof	NA	lung	10	BC089597	127866474	127877317	-397178	+	1.88612	8.31786	NA	NA	0.226756	-2.14079
Apof	NA	lung	10	Rdh7	127884028	127888817	-382652	-	6.60144	1.27967	NA	NA	5.1587	2.36701
Apof	NA	lung	10	Sdr9c7	127898518	127911761	-363934	+	20.7474	3.83901	NA	NA	5.40435	2.43412
Apof	NA	lung	10	Gm23996	127953045	127953175	-315964	-	0	0	NA	NA	#DIV/0!	#DIV/0!
Apof	NA	lung	10	Hsd17b6	127990941	128000678	-273264	-	0	0.639835	NA	NA	0	#NUM!
Apof	NA	lung	10	Prim1	128015168	128030037	-246472	+	194.271	181.713	NA	NA	1.06911	0.096406
Apof	NA	lung	10	Naca	128035346	128048637	-227082	+	6551.45	4886.42	NA	NA	1.34075	0.423037
Apof	NA	lung	10	Ptges3	128058954	128077272	-200961	+	2532.12	1641.18	NA	NA	1.54287	0.625616
Apof	NA	lung	10	Atp5b	128083273	128090391	-182242	+	15500.2	14448.8	NA	NA	1.07277	0.101339
Apof	NA	lung	10	Gm25206	128084143	128084216	-184894	+	0	0	NA	NA	#DIV/0!	#DIV/0!
Apof	NA	lung	10	Mir677	128085289	128085360	-183750	+	0	0	NA	NA	#DIV/0!	#DIV/0!
Apof	NA	lung	10	Baz2a	128092783	128129303	-158031	+	1990.8	3521.01	NA	NA	0.565407	-0.822639
Apof	NA	lung	10	Rbms2	128129470	128180297	-114190	-	2848.99	2949	NA	NA	0.966087	-0.049775
Apof	NA	lung	10	Gls2	128194457	128210004	-66844	+	13.2029	33.2714	NA	NA	0.396823	-1.33343
Apof	NA	lung	10	Spryd4	128209908	128211794	-58223	-	196.157	193.23	NA	NA	1.01515	0.0216875
Apof	NA	lung	10	Mip	128225838	128231812	-40249	+	0.943062	2.55934	NA	NA	0.368479	-1.44035
Apof	NA	lung	10	Gm26847	128230590	128232790	-37384	-	0	0	NA	NA	#DIV/0!	#DIV/0!
Apof	NA	lung	10	Timeless	128232065	128252941	-26571	+	433.809	660.31	NA	NA	0.656977	-0.606085
Apof	NA	lung	10	Apon	128254131	128255901	-14058	+	0	3.83901	NA	NA	0	#NUM!
Apof	NA	lung	10	Apof	128267997	128270151	0	+	5.65837	12.1569	NA	NA	0.465447	-1.10331
Apof	NA	lung	10	Stat2	128270576	128292849	12638	+	2076.62	2334.76	NA	NA	0.889438	-0.169034
Apof	NA	lung	10	Il23a	128296140	128298084	28038	-	1.88612	1.27967	NA	NA	1.47391	0.559653
Apof	NA	lung	10	Gm23241	128299419	128299524	30398	-	0	0	NA	NA	#DIV/0!	#DIV/0!
Apof	NA	lung	10	Pan2	128303335	128321358	43272	+	955.322	1655.25	NA	NA	0.577145	-0.792993
Apof	NA	lung	10	Cnpy2	128322459	128327187	55749	+	1518.33	1129.31	NA	NA	1.34448	0.427045
Apof	NA	lung	10	Cs	128337832	128362479	81082	+	3467.64	4089.19	NA	NA	0.848002	-0.23786
Apof	NA	lung	10	Gm23182	128349241	128349375	80234	+	0	0	NA	NA	#DIV/0!	#DIV/0!
Apof	NA	lung	10	Coq10a	128363097	128370032	97490	-	526.229	550.258	NA	NA	0.95633	-0.064419
Apof	NA	lung	10	Ankrd52	128377115	128408704	123836	+	492.279	1672.53	NA	NA	0.294332	-1.76448
Apof	NA	lung	10	Gm26308	128377831	128377899	108791	-	0	0	NA	NA	#DIV/0!	#DIV/0!
Apof	NA	lung	10	Gm17201	128391842	128395563	124628	-	86.7617	55.6657	NA	NA	1.55862	0.640271
Apof	NA	lung	10	Slc39a5	128395934	128401224	129505	-	1.88612	3.19918	NA	NA	0.589566	-0.762276
Apof	NA	lung	10	Nabp2	128401395	128411492	137370	-	1213.72	980.867	NA	NA	1.2374	0.307307
Apof	NA	lung	10	Gm25361	128402758	128402833	133722	+	0	0	NA	NA	#DIV/0!	#DIV/0!
Apof	NA	lung	10	Rnf41	128411616	128441438	157453	+	893.08	915.604	NA	NA	0.9754	-0.0359348
Apof	NA	lung	10	Gm26347	128435914	128436044	166905	+	0	0	NA	NA	#DIV/0!	#DIV/0!
Apof	NA	lung	10	Smarcc2	128459236	128490173	205630	+	3720.38	5849.37	NA	NA	0.636031	-0.652832
Apof	NA	lung	10	Myl6	128490860	128493875	223294	-	10869.7	8380.56	NA	NA	1.29702	0.375198
Apof	NA	lung	10	Myl6b	128494157	128498685	227347	-	32.0641	33.2714	NA	NA	0.963713	-0.0533243
Apof	NA	lung	10	A430046D13Rik	128499364	128504242	232729	+	0	0	NA	NA	#DIV/0!	#DIV/0!
Apof	NA	lung	10	Esyt1	128510248	128525859	248980	-	3347.87	4054.64	NA	NA	0.82569	-0.276328
Apof	NA	lung	10	Zc3h10	128541963	128547774	275794	-	524.343	468.359	NA	NA	1.11953	0.162894
Apof	NA	lung	10	Rpl41	128548114	128549305	279636	-	12685.1	6480.89	0.0267915	0.999041	1.95731	0.968874
Apof	NA	lung	10	Pa2g4	128557766	128565934	292776	-	2195.45	1953.42	NA	NA	1.1239	0.168516
Apof	NA	lung	10	Erbb3	128567523	128589652	309514	-	1283.51	1740.99	NA	NA	0.737228	-0.439817
Apof	NA	lung	10	Rps26	128624530	128626506	356444	-	3648.71	3387.93	NA	NA	1.07697	0.106983
Apof	NA	lung	10	Ikzf4	128630843	128645991	369343	-	146.175	165.078	NA	NA	0.885491	-0.17545
Apof	NA	lung	10	Gm26876	128645884	128649811	378774	+	0	0	NA	NA	#DIV/0!	#DIV/0!
Apof	NA	lung	10	Suox	128669887	128673918	402828	-	533.773	528.504	NA	NA	1.00997	0.0143128
Apof	NA	lung	10	Rab5b	128677193	128696268	417656	-	3637.39	4331.68	NA	NA	0.839717	-0.252024
Apof	NA	lung	10	Cdk2	128697939	128705051	432421	-	609.218	739.65	NA	NA	0.823658	-0.279883
Apof	NA	lung	10	Pmel	128706258	128720238	444174	+	54.6976	74.8607	NA	NA	0.730658	-0.452731
Apof	NA	lung	10	Dgka	128720141	128744056	463024	-	2171.87	2417.3	NA	NA	0.898471	-0.154456
Apof	NA	lung	10	Wibg	128747879	128766568	488150	+	606.389	398.617	NA	NA	1.52123	0.605239
Apof	NA	spleen	10	Rdh9	127776386	127792697	-484532	+	73.4264	78.0531	NA	NA	0.940724	-0.0881566
Apof	NA	spleen	10	Rdh16	127801152	127846565	-445216	+	131.34	135.564	NA	NA	0.968843	-0.0456653
Apof	NA	spleen	10	Rdh19	127849928	127861176	-413522	+	7.23922	5.14853	NA	NA	1.40607	0.491674
Apof	NA	spleen	10	BC089597	127866474	127877317	-397178	+	4.1367	3.38647	NA	NA	1.22154	0.288698
Apof	NA	spleen	10	Rdh7	127884028	127888817	-382652	-	2.06835	1.36865	NA	NA	1.51124	0.59573
Apof	NA	spleen	10	Sdr9c7	127898518	127911761	-363934	+	2.06835	2.3973	NA	NA	0.862783	-0.212931
Apof	NA	spleen	10	Gm23996	127953045	127953175	-315964	-	0	0	NA	NA	#DIV/0!	#DIV/0!
Apof	NA	spleen	10	Hsd17b6	127990941	128000678	-273264	-	1.03417	0.995763	NA	NA	1.03858	0.0546062
Apof	NA	spleen	10	Prim1	128015168	128030037	-246472	+	573.967	720.319	NA	NA	0.796824	-0.327668
Apof	NA	spleen	10	Naca	128035346	128048637	-227082	+	8253.75	8335.33	NA	NA	0.990213	-0.0141893
Apof	NA	spleen	10	Ptges3	128058954	128077272	-200961	+	2151.08	2481.31	NA	NA	0.866915	-0.206038
Apof	NA	spleen	10	Atp5b	128083273	128090391	-182242	+	15158.9	16231.2	NA	NA	0.933935	-0.0986057
Apof	NA	spleen	10	Gm25206	128084143	128084216	-184894	+	0	0	NA	NA	#DIV/0!	#DIV/0!
Apof	NA	spleen	10	Mir677	128085289	128085360	-183750	+	0	0	NA	NA	#DIV/0!	#DIV/0!
Apof	NA	spleen	10	Baz2a	128092783	128129303	-158031	+	5497.67	4689.07	NA	NA	1.17244	0.229519
Apof	NA	spleen	10	Rbms2	128129470	128180297	-114190	-	1373.38	1352.27	NA	NA	1.01561	0.022353
Apof	NA	spleen	10	Gls2	128194457	128210004	-66844	+	17.581	27.9555	NA	NA	0.628892	-0.669116
Apof	NA	spleen	10	Spryd4	128209908	128211794	-58223	-	236.826	287.974	NA	NA	0.822388	-0.282109
Apof	NA	spleen	10	Mip	128225838	128231812	-40249	+	5.17087	8.73076	NA	NA	0.592259	-0.7557
Apof	NA	spleen	10	Gm26847	128230590	128232790	-37384	-	0	0	NA	NA	#DIV/0!	#DIV/0!
Apof	NA	spleen	10	Timeless	128232065	128252941	-26571	+	700.136	899.29	NA	NA	0.778543	-0.361151
Apof	NA	spleen	10	Apon	128254131	128255901	-14058	+	6.20505	12.3608	NA	NA	0.501992	-0.994263
Apof	NA	spleen	10	Apof	128267997	128270151	0	+	13.4443	64.0717	4.04e-06	0.00239243	0.209832	-2.2527
Apof	NA	spleen	10	Stat2	128270576	128292849	12638	+	2200.72	3495.81	NA	NA	0.629532	-0.667648
Apof	NA	spleen	10	Il23a	128296140	128298084	28038	-	2.06835	2.94448	NA	NA	0.702449	-0.509535
Apof	NA	spleen	10	Gm23241	128299419	128299524	30398	-	0	0	NA	NA	#DIV/0!	#DIV/0!
Apof	NA	spleen	10	Pan2	128303335	128321358	43272	+	2220.37	1945.58	NA	NA	1.14124	0.190599
Apof	NA	spleen	10	Cnpy2	128322459	128327187	55749	+	675.316	821.973	NA	NA	0.82158	-0.283528
Apof	NA	spleen	10	Cs	128337832	128362479	81082	+	4761.34	5037.5	NA	NA	0.945179	-0.0813412
Apof	NA	spleen	10	Gm23182	128349241	128349375	80234	+	0	0	NA	NA	#DIV/0!	#DIV/0!
Apof	NA	spleen	10	Coq10a	128363097	128370032	97490	-	548.113	477.51	NA	NA	1.14786	0.198942
Apof	NA	spleen	10	Ankrd52	128377115	128408704	123836	+	1861.51	1815.65	NA	NA	1.02526	0.0359932
Apof	NA	spleen	10	Gm26308	128377831	128377899	108791	-	0	0	NA	NA	#DIV/0!	#DIV/0!
Apof	NA	spleen	10	Gm17201	128391842	128395563	124628	-	130.306	145.18	NA	NA	0.897546	-0.155942
Apof	NA	spleen	10	Slc39a5	128395934	128401224	129505	-	4.1367	2.26257	NA	NA	1.82832	0.870517
Apof	NA	spleen	10	Nabp2	128401395	128411492	137370	-	1230.67	1131	NA	NA	1.08812	0.121844
Apof	NA	spleen	10	Gm25361	128402758	128402833	133722	+	0	0	NA	NA	#DIV/0!	#DIV/0!
Apof	NA	spleen	10	Rnf41	128411616	128441438	157453	+	1181.03	1166.55	NA	NA	1.01241	0.0177983
Apof	NA	spleen	10	Gm26347	128435914	128436044	166905	+	0	0	NA	NA	#DIV/0!	#DIV/0!
Apof	NA	spleen	10	Smarcc2	128459236	128490173	205630	+	5009.54	4464.64	NA	NA	1.12205	0.166135
Apof	NA	spleen	10	Myl6	128490860	128493875	223294	-	6276.41	5570.11	NA	NA	1.1268	0.172234
Apof	NA	spleen	10	Myl6b	128494157	128498685	227347	-	22.7518	41.2025	NA	NA	0.552196	-0.856747
Apof	NA	spleen	10	A430046D13Rik	128499364	128504242	232729	+	0	0	NA	NA	#DIV/0!	#DIV/0!
Apof	NA	spleen	10	Esyt1	128510248	128525859	248980	-	7162.69	7291.56	NA	NA	0.982327	-0.025725
Apof	NA	spleen	10	Zc3h10	128541963	128547774	275794	-	815.964	803.766	NA	NA	1.01518	0.02173
Apof	NA	spleen	10	Rpl41	128548114	128549305	279636	-	16426.8	17264.2	NA	NA	0.951497	-0.0717285
Apof	NA	spleen	10	Pa2g4	128557766	128565934	292776	-	4084.99	4196.27	NA	NA	0.97348	-0.0387763
Apof	NA	spleen	10	Erbb3	128567523	128589652	309514	-	192.356	201.321	NA	NA	0.955472	-0.0657138
Apof	NA	spleen	10	Rps26	128624530	128626506	356444	-	7516.38	7811.21	NA	NA	0.962256	-0.055507
Apof	NA	spleen	10	Ikzf4	128630843	128645991	369343	-	124.101	132.675	NA	NA	0.935373	-0.0963861
Apof	NA	spleen	10	Gm26876	128645884	128649811	378774	+	0	0	NA	NA	#DIV/0!	#DIV/0!
Apof	NA	spleen	10	Suox	128669887	128673918	402828	-	501.575	525.339	NA	NA	0.954763	-0.0667853
Apof	NA	spleen	10	Rab5b	128677193	128696268	417656	-	2879.14	2895.56	NA	NA	0.994329	-0.00820462
Apof	NA	spleen	10	Cdk2	128697939	128705051	432421	-	1690.88	1601.33	NA	NA	1.05592	0.0785018
Apof	NA	spleen	10	Pmel	128706258	128720238	444174	+	298.876	204.714	NA	NA	1.45997	0.545937
Apof	NA	spleen	10	Dgka	128720141	128744056	463024	-	8114.13	7632.96	NA	NA	1.06304	0.0881953
Apof	NA	spleen	10	Wibg	128747879	128766568	488150	+	1317.54	1249.33	NA	NA	1.05459	0.0766874
Arap1	NA	abdominal muscle	7	Arhgef17	100869746	100932161	-479373	-	1573.09	1525.92	NA	NA	1.03092	0.0439285
Arap1	NA	abdominal muscle	7	Mir3102	100882306	100882409	-497969	-	0	0	NA	NA	#DIV/0!	#DIV/0!
Arap1	NA	abdominal muscle	7	P2ry6	100937638	100964391	-429312	-	76.1018	122.463	NA	NA	0.621429	-0.686339
Arap1	NA	abdominal muscle	7	P2ry2	100996572	101011991	-376045	-	1051.94	1101.65	NA	NA	0.954875	-0.0666163
Arap1	NA	abdominal muscle	7	Fchsd2	101108775	101284405	-183736	+	142.571	166.016	NA	NA	0.858774	-0.219649
Arap1	NA	abdominal muscle	7	Atg16l2	101289392	101302251	-84505	-	78.0285	98.8924	NA	NA	0.789024	-0.34186
Arap1	NA	abdominal muscle	7	Stard10	101317086	101346626	-48470	+	645.421	696.346	NA	NA	0.926868	-0.109565
Arap1	NA	abdominal muscle	7	Gm20476	101317722	101326207	-58362	-	0	0	NA	NA	#DIV/0!	#DIV/0!
Arap1	NA	abdominal muscle	7	Arap1	101348067	101412586	0	+	101.148	463.206	NA	NA	0.218365	-2.19519
Arap1	NA	abdominal muscle	7	Pde2a	101421691	101512829	86934	+	603.035	813.172	NA	NA	0.741583	-0.43132
Arap1	NA	abdominal muscle	7	Mir139	101475376	101475443	95083	+	0	0	NA	NA	#DIV/0!	#DIV/0!
Arap1	NA	abdominal muscle	7	Art2b	101578860	101581161	199684	-	0	0	NA	NA	#DIV/0!	#DIV/0!
Arap1	NA	abdominal muscle	7	Clpb	101663633	101790168	346574	+	1266.76	1137.01	NA	NA	1.11412	0.155901
Arap1	NA	abdominal muscle	7	Phox2a	101818313	101822724	440192	+	99.2214	126.049	NA	NA	0.787163	-0.345266
Arap1	NA	abdominal muscle	7	Inppl1	101822633	101838226	450103	-	3426.51	3654.92	NA	NA	0.937506	-0.0931005
Arap1	NA	abdominal muscle	7	Folr2	101839990	101845331	462334	-	151.24	333.57	NA	NA	0.453399	-1.14115
Arap1	NA	abdominal muscle	7	Folr1	101858331	101870788	484233	-	12.5231	9.22313	NA	NA	1.35779	0.441262
Arap1	NA	brown adipose tissue	7	Arhgef17	100869746	100932161	-479373	-	338.379	367.55	NA	NA	0.920633	-0.119302
Arap1	NA	brown adipose tissue	7	Mir3102	100882306	100882409	-497969	-	0	0	NA	NA	#DIV/0!	#DIV/0!
Arap1	NA	brown adipose tissue	7	P2ry6	100937638	100964391	-429312	-	56.0916	27.3437	NA	NA	2.05135	1.03658
Arap1	NA	brown adipose tissue	7	P2ry2	100996572	101011991	-376045	-	197.845	206.668	NA	NA	0.95731	-0.062942
Arap1	NA	brown adipose tissue	7	Fchsd2	101108775	101284405	-183736	+	262.777	213.662	NA	NA	1.22987	0.298506
Arap1	NA	brown adipose tissue	7	Atg16l2	101289392	101302251	-84505	-	81.6987	112.554	NA	NA	0.72586	-0.462237
Arap1	NA	brown adipose tissue	7	Stard10	101317086	101346626	-48470	+	346.915	317.314	NA	NA	1.09328	0.128668
Arap1	NA	brown adipose tissue	7	Gm20476	101317722	101326207	-58362	-	0.304846	0	NA	NA	#DIV/0!	#DIV/0!
Arap1	NA	brown adipose tissue	7	Arap1	101348067	101412586	0	+	279.544	785.337	0.0181422	0.999564	0.355954	-1.49024
Arap1	NA	brown adipose tissue	7	Pde2a	101421691	101512829	86934	+	1583.06	1550.96	NA	NA	1.0207	0.0295577
Arap1	NA	brown adipose tissue	7	Mir139	101475376	101475443	95083	+	0	0	NA	NA	#DIV/0!	#DIV/0!
Arap1	NA	brown adipose tissue	7	Art2b	101578860	101581161	199684	-	0.609692	1.2718	NA	NA	0.479393	-1.06072
Arap1	NA	brown adipose tissue	7	Clpb	101663633	101790168	346574	+	2830.49	2676.5	NA	NA	1.05753	0.0807037
Arap1	NA	brown adipose tissue	7	Phox2a	101818313	101822724	440192	+	65.5418	75.0362	NA	NA	0.873469	-0.195171
Arap1	NA	brown adipose tissue	7	Inppl1	101822633	101838226	450103	-	2543.94	2331.85	NA	NA	1.09095	0.125591
Arap1	NA	brown adipose tissue	7	Folr2	101839990	101845331	462334	-	312.772	34.9745	NA	NA	8.94285	3.16073
Arap1	NA	brown adipose tissue	7	Folr1	101858331	101870788	484233	-	1.52423	0.6359	NA	NA	2.39696	1.26121
Arap1	NA	gonadal adipose tissue	7	Arhgef17	100869746	100932161	-479373	-	1402.52	1455.59	NA	NA	0.963547	-0.0535735
Arap1	NA	gonadal adipose tissue	7	Mir3102	100882306	100882409	-497969	-	0	0	NA	NA	#DIV/0!	#DIV/0!
Arap1	NA	gonadal adipose tissue	7	P2ry6	100937638	100964391	-429312	-	358.294	346.824	NA	NA	1.03307	0.0469436
Arap1	NA	gonadal adipose tissue	7	P2ry2	100996572	101011991	-376045	-	162.799	291.1	NA	NA	0.559255	-0.838422
Arap1	NA	gonadal adipose tissue	7	Fchsd2	101108775	101284405	-183736	+	587.848	616.099	NA	NA	0.954145	-0.067719
Arap1	NA	gonadal adipose tissue	7	Atg16l2	101289392	101302251	-84505	-	190.727	170.475	NA	NA	1.1188	0.161946
Arap1	NA	gonadal adipose tissue	7	Stard10	101317086	101346626	-48470	+	510.195	336.305	NA	NA	1.51706	0.60128
Arap1	NA	gonadal adipose tissue	7	Gm20476	101317722	101326207	-58362	-	0	0.222208	NA	NA	0	#NUM!
Arap1	NA	gonadal adipose tissue	7	Arap1	101348067	101412586	0	+	535.398	1323.83	3.76e-16	7.76e-13	0.404431	-1.30603
Arap1	NA	gonadal adipose tissue	7	Pde2a	101421691	101512829	86934	+	3532.54	4210.59	NA	NA	0.838966	-0.253317
Arap1	NA	gonadal adipose tissue	7	Mir139	101475376	101475443	95083	+	0	0	NA	NA	#DIV/0!	#DIV/0!
Arap1	NA	gonadal adipose tissue	7	Art2b	101578860	101581161	199684	-	1.36234	1.26576	NA	NA	1.0763	0.106078
Arap1	NA	gonadal adipose tissue	7	Clpb	101663633	101790168	346574	+	1528.54	1347.52	NA	NA	1.13434	0.181851
Arap1	NA	gonadal adipose tissue	7	Phox2a	101818313	101822724	440192	+	79.6967	93.1741	NA	NA	0.855352	-0.22541
Arap1	NA	gonadal adipose tissue	7	Inppl1	101822633	101838226	450103	-	2595.25	2378.18	NA	NA	1.09127	0.126014
Arap1	NA	gonadal adipose tissue	7	Folr2	101839990	101845331	462334	-	1238.36	1365.66	NA	NA	0.906786	-0.141165
Arap1	NA	gonadal adipose tissue	7	Folr1	101858331	101870788	484233	-	135.552	142.746	NA	NA	0.949607	-0.0745973
Arap1	NA	liver	7	Arhgef17	100869746	100932161	-479373	-	126.867	83.6941	NA	NA	1.51584	0.600122
Arap1	NA	liver	7	Mir3102	100882306	100882409	-497969	-	0	0	NA	NA	#DIV/0!	#DIV/0!
Arap1	NA	liver	7	P2ry6	100937638	100964391	-429312	-	44.3103	34.741	NA	NA	1.27545	0.351004
Arap1	NA	liver	7	P2ry2	100996572	101011991	-376045	-	312.038	271.611	NA	NA	1.14884	0.200177
Arap1	NA	liver	7	Fchsd2	101108775	101284405	-183736	+	451.032	473.74	NA	NA	0.952066	-0.0708668
Arap1	NA	liver	7	Atg16l2	101289392	101302251	-84505	-	526.593	311.089	NA	NA	1.69274	0.759358
Arap1	NA	liver	7	Stard10	101317086	101346626	-48470	+	13322	13909.8	NA	NA	0.957742	-0.0622915
Arap1	NA	liver	7	Gm20476	101317722	101326207	-58362	-	2.79854	2.3687	NA	NA	1.18147	0.24058
Arap1	NA	liver	7	Arap1	101348067	101412586	0	+	468.756	1713.36	NA	NA	0.273589	-1.86992
Arap1	NA	liver	7	Pde2a	101421691	101512829	86934	+	634.803	650.603	NA	NA	0.975714	-0.0354694
Arap1	NA	liver	7	Mir139	101475376	101475443	95083	+	0	0	NA	NA	#DIV/0!	#DIV/0!
Arap1	NA	liver	7	Art2b	101578860	101581161	199684	-	3.73139	7.1061	NA	NA	0.525097	-0.929345
Arap1	NA	liver	7	Clpb	101663633	101790168	346574	+	788.256	874.051	NA	NA	0.901843	-0.149052
Arap1	NA	liver	7	Phox2a	101818313	101822724	440192	+	22.3883	26.0557	NA	NA	0.859249	-0.218852
Arap1	NA	liver	7	Inppl1	101822633	101838226	450103	-	958.501	814.044	NA	NA	1.17746	0.235674
Arap1	NA	liver	7	Folr2	101839990	101845331	462334	-	438.438	257.399	NA	NA	1.70334	0.768369
Arap1	NA	liver	7	Folr1	101858331	101870788	484233	-	6.52993	0	NA	NA	#DIV/0!	#DIV/0!
Arap1	NA	lung	7	Arhgef17	100869746	100932161	-479373	-	2942.44	3993.21	0.048512	0.999956	0.73686	-0.440537
Arap1	NA	lung	7	Mir3102	100882306	100882409	-497969	-	0	0	NA	NA	#DIV/0!	#DIV/0!
Arap1	NA	lung	7	P2ry6	100937638	100964391	-429312	-	386.34	441.486	NA	NA	0.875089	-0.192499
Arap1	NA	lung	7	P2ry2	100996572	101011991	-376045	-	342.809	408.215	NA	NA	0.839775	-0.251926
Arap1	NA	lung	7	Fchsd2	101108775	101284405	-183736	+	1292.33	1655.89	NA	NA	0.780445	-0.357631
Arap1	NA	lung	7	Atg16l2	101289392	101302251	-84505	-	467.281	461.961	NA	NA	1.01152	0.016518
Arap1	NA	lung	7	Stard10	101317086	101346626	-48470	+	1375.32	1406.36	NA	NA	0.977927	-0.0322017
Arap1	NA	lung	7	Gm20476	101317722	101326207	-58362	-	0.680176	0.639835	NA	NA	1.06305	0.0882067
Arap1	NA	lung	7	Arap1	101348067	101412586	0	+	812.81	3311.79	NA	NA	0.245429	-2.02662
Arap1	NA	lung	7	Pde2a	101421691	101512829	86934	+	343.489	476.677	NA	NA	0.72059	-0.47275
Arap1	NA	lung	7	Mir139	101475376	101475443	95083	+	0	0	NA	NA	#DIV/0!	#DIV/0!
Arap1	NA	lung	7	Art2b	101578860	101581161	199684	-	8.16211	14.0764	NA	NA	0.579844	-0.786262
Arap1	NA	lung	7	Clpb	101663633	101790168	346574	+	556.384	529.784	NA	NA	1.05021	0.0706768
Arap1	NA	lung	7	Phox2a	101818313	101822724	440192	+	78.2202	53.1063	NA	NA	1.4729	0.558657
Arap1	NA	lung	7	Inppl1	101822633	101838226	450103	-	2006.52	2163.92	NA	NA	0.927259	-0.108955
Arap1	NA	lung	7	Folr2	101839990	101845331	462334	-	119.711	122.848	NA	NA	0.974461	-0.0373242
Arap1	NA	lung	7	Folr1	101858331	101870788	484233	-	14.9639	5.75852	NA	NA	2.59856	1.37771
Arl10	NA	abdominal muscle	13	Sfxn1	54071845	54108346	-487976	+	300.732	181.388	NA	NA	1.65795	0.729398
Arl10	NA	abdominal muscle	13	Hrh2	54192129	54222432	-370791	+	4.69894	3.58677	NA	NA	1.31007	0.389649
Arl10	NA	abdominal muscle	13	Gm16578	54219453	54223023	-356834	-	0	0.512396	NA	NA	0	#NUM!
Arl10	NA	abdominal muscle	13	Cplx2	54371349	54383917	-200438	+	125.305	113.752	NA	NA	1.10156	0.139553
Arl10	NA	abdominal muscle	13	Gm16248	54399092	54399334	-178858	-	0	0	NA	NA	#DIV/0!	#DIV/0!
Arl10	NA	abdominal muscle	13	Gm22668	54429441	54429700	-148501	-	0	0	NA	NA	#DIV/0!	#DIV/0!
Arl10	NA	abdominal muscle	13	Thoc3	54458837	54468849	-114228	-	355.553	256.198	NA	NA	1.38781	0.472805
Arl10	NA	abdominal muscle	13	Simc1	54503779	54551290	-50537	+	103.377	71.223	NA	NA	1.45145	0.537494
Arl10	NA	abdominal muscle	13	4833439L19Rik	54551218	54565435	-19745	-	4343.38	5650.7	NA	NA	0.768645	-0.379611
Arl10	NA	abdominal muscle	13	Arl10	54575015	54581128	0	+	1	38.4297	NA	NA	0.0260215	-5.26415
Arl10	NA	abdominal muscle	13	Gm24195	54578133	54578240	115	+	0	0	NA	NA	#DIV/0!	#DIV/0!
Arl10	NA	abdominal muscle	13	Nop16	54584185	54590090	9066	-	234.947	342.793	NA	NA	0.68539	-0.545003
Arl10	NA	abdominal muscle	13	Higd2a	54590207	54591158	12611	+	994.609	1171.85	NA	NA	0.848751	-0.236587
Arl10	NA	abdominal muscle	13	Cltb	54592401	54611344	23801	-	1276.54	1836.43	NA	NA	0.695124	-0.524658
Arl10	NA	abdominal muscle	13	Faf2	54621784	54664068	64854	+	446.399	316.148	NA	NA	1.41199	0.497733
Arl10	NA	abdominal muscle	13	Rnf44	54679399	54693907	108582	-	888.099	747.586	NA	NA	1.18796	0.248482
Arl10	NA	abdominal muscle	13	Cdhr2	54701461	54736662	140990	+	3.13263	0.512396	NA	NA	6.11368	2.61204
Arl10	NA	abdominal muscle	13	Gprin1	54736671	54749874	165201	-	18.7958	7.68594	NA	NA	2.44547	1.29011
Arl10	NA	abdominal muscle	13	Sncb	54758860	54766595	184656	-	1.56631	2.04958	NA	NA	0.76421	-0.387959
Arl10	NA	abdominal muscle	13	Gm16249	54777514	54783091	202231	-	84.5809	52.7768	NA	NA	1.60262	0.680428
Arl10	NA	abdominal muscle	13	Eif4e1b	54783998	54788459	208157	+	0	1.02479	NA	NA	0	#NUM!
Arl10	NA	abdominal muscle	13	Tspan17	54789377	54796776	215005	+	357.119	316.661	NA	NA	1.12777	0.173468
Arl10	NA	abdominal muscle	13	5330429C05Rik	54913235	54914479	335786	+	0	0	NA	NA	#DIV/0!	#DIV/0!
Arl10	NA	abdominal muscle	13	4930526F13Rik	54926763	54930256	350438	-	0	0	NA	NA	#DIV/0!	#DIV/0!
Arl10	NA	abdominal muscle	13	Unc5a	54949411	55006018	399643	+	288.202	382.76	NA	NA	0.752957	-0.409361
Arl10	NA	abdominal muscle	13	Hk3	55005985	55021385	435614	-	51.6883	27.6694	NA	NA	1.86807	0.901548
Arl10	NA	abdominal muscle	13	Uimc1	55027880	55100300	486018	-	523.148	423.239	NA	NA	1.23606	0.305747
Arl10	NA	brown adipose tissue	13	Sfxn1	54071845	54108346	-487976	+	2996.46	2846.29	NA	NA	1.05276	0.0741747
Arl10	NA	brown adipose tissue	13	Hrh2	54192129	54222432	-370791	+	44.5118	37.5181	NA	NA	1.18641	0.246602
Arl10	NA	brown adipose tissue	13	Gm16578	54219453	54223023	-356834	-	2.02327	1.9077	NA	NA	1.06058	0.0848506
Arl10	NA	brown adipose tissue	13	Cplx2	54371349	54383917	-200438	+	83.9655	64.8618	NA	NA	1.29453	0.372427
Arl10	NA	brown adipose tissue	13	Gm16248	54399092	54399334	-178858	-	0	0	NA	NA	#DIV/0!	#DIV/0!
Arl10	NA	brown adipose tissue	13	Gm22668	54429441	54429700	-148501	-	0	0	NA	NA	#DIV/0!	#DIV/0!
Arl10	NA	brown adipose tissue	13	Thoc3	54458837	54468849	-114228	-	589.782	672.147	NA	NA	0.87746	-0.188595
Arl10	NA	brown adipose tissue	13	Simc1	54503779	54551290	-50537	+	70.8143	73.1285	NA	NA	0.968354	-0.046394
Arl10	NA	brown adipose tissue	13	4833439L19Rik	54551218	54565435	-19745	-	2687.91	3081.57	NA	NA	0.872252	-0.197183
Arl10	NA	brown adipose tissue	13	Arl10	54575015	54581128	0	+	3.0349	79.4875	NA	NA	0.0381808	-4.71101
Arl10	NA	brown adipose tissue	13	Gm24195	54578133	54578240	115	+	0	0	NA	NA	#DIV/0!	#DIV/0!
Arl10	NA	brown adipose tissue	13	Nop16	54584185	54590090	9066	-	65.7561	258.811	NA	NA	0.25407	-1.9767
Arl10	NA	brown adipose tissue	13	Higd2a	54590207	54591158	12611	+	953.97	1815.5	0.0390944	0.999734	0.52546	-0.928348
Arl10	NA	brown adipose tissue	13	Cltb	54592401	54611344	23801	-	297.42	592.023	0.0442953	0.999734	0.502379	-0.993152
Arl10	NA	brown adipose tissue	13	Faf2	54621784	54664068	64854	+	788.062	745.911	NA	NA	1.05651	0.0793053
Arl10	NA	brown adipose tissue	13	Rnf44	54679399	54693907	108582	-	2108.24	1743	NA	NA	1.20955	0.274466
Arl10	NA	brown adipose tissue	13	Cdhr2	54701461	54736662	140990	+	0	0.6359	NA	NA	0	#NUM!
Arl10	NA	brown adipose tissue	13	Gprin1	54736671	54749874	165201	-	5.05816	1.9077	NA	NA	2.65144	1.40678
Arl10	NA	brown adipose tissue	13	Sncb	54758860	54766595	184656	-	2.02327	0	NA	NA	#DIV/0!	#DIV/0!
Arl10	NA	brown adipose tissue	13	Gm16249	54777514	54783091	202231	-	79.919	103.652	NA	NA	0.771034	-0.375134
Arl10	NA	brown adipose tissue	13	Eif4e1b	54783998	54788459	208157	+	1.01163	1.2718	NA	NA	0.795433	-0.330187
Arl10	NA	brown adipose tissue	13	Tspan17	54789377	54796776	215005	+	403.641	485.828	NA	NA	0.830832	-0.267371
Arl10	NA	brown adipose tissue	13	5330429C05Rik	54913235	54914479	335786	+	0	0	NA	NA	#DIV/0!	#DIV/0!
Arl10	NA	brown adipose tissue	13	4930526F13Rik	54926763	54930256	350438	-	0	0	NA	NA	#DIV/0!	#DIV/0!
Arl10	NA	brown adipose tissue	13	Unc5a	54949411	55006018	399643	+	92.0586	67.4054	NA	NA	1.36574	0.449687
Arl10	NA	brown adipose tissue	13	Hk3	55005985	55021385	435614	-	29.3373	15.2616	NA	NA	1.9223	0.942832
Arl10	NA	brown adipose tissue	13	Uimc1	55027880	55100300	486018	-	446.13	501.725	NA	NA	0.889192	-0.169434
Arl10	NA	gonadal adipose tissue	13	Sfxn1	54071845	54108346	-487976	+	3379.74	5670.95	NA	NA	0.595974	-0.746678
Arl10	NA	gonadal adipose tissue	13	Hrh2	54192129	54222432	-370791	+	36.5592	25.9706	NA	NA	1.40771	0.493352
Arl10	NA	gonadal adipose tissue	13	Gm16578	54219453	54223023	-356834	-	0.880943	0.30002	NA	NA	2.93628	1.55399
Arl10	NA	gonadal adipose tissue	13	Cplx2	54371349	54383917	-200438	+	278.819	280.706	NA	NA	0.993276	-0.0097339
Arl10	NA	gonadal adipose tissue	13	Gm16248	54399092	54399334	-178858	-	0	0	NA	NA	#DIV/0!	#DIV/0!
Arl10	NA	gonadal adipose tissue	13	Gm22668	54429441	54429700	-148501	-	0	0	NA	NA	#DIV/0!	#DIV/0!
Arl10	NA	gonadal adipose tissue	13	Thoc3	54458837	54468849	-114228	-	801.218	919.735	NA	NA	0.87114	-0.199024
Arl10	NA	gonadal adipose tissue	13	Simc1	54503779	54551290	-50537	+	167.379	145.118	NA	NA	1.1534	0.205889
Arl10	NA	gonadal adipose tissue	13	4833439L19Rik	54551218	54565435	-19745	-	2478.09	2799.45	NA	NA	0.885208	-0.175912
Arl10	NA	gonadal adipose tissue	13	Arl10	54575015	54581128	0	+	4.40472	170.603	1.07e-45	4.12e-42	0.0258185	-5.27545
Arl10	NA	gonadal adipose tissue	13	Gm24195	54578133	54578240	115	+	0	0	NA	NA	#DIV/0!	#DIV/0!
Arl10	NA	gonadal adipose tissue	13	Nop16	54584185	54590090	9066	-	170.022	410.01	1.22e-07	2.74e-05	0.414678	-1.26994
Arl10	NA	gonadal adipose tissue	13	Higd2a	54590207	54591158	12611	+	621.506	1453.74	4.59e-05	0.00418146	0.427521	-1.22593
Arl10	NA	gonadal adipose tissue	13	Cltb	54592401	54611344	23801	-	939.086	1938.27	4.06e-07	7.23e-05	0.484497	-1.04544
Arl10	NA	gonadal adipose tissue	13	Faf2	54621784	54664068	64854	+	1484.39	1316.08	NA	NA	1.12788	0.17362
Arl10	NA	gonadal adipose tissue	13	Rnf44	54679399	54693907	108582	-	2364.45	2497.58	NA	NA	0.946697	-0.079025
Arl10	NA	gonadal adipose tissue	13	Cdhr2	54701461	54736662	140990	+	33.9163	39.865	NA	NA	0.850779	-0.233144
Arl10	NA	gonadal adipose tissue	13	Gprin1	54736671	54749874	165201	-	18.9403	30.7006	NA	NA	0.616936	-0.696808
Arl10	NA	gonadal adipose tissue	13	Sncb	54758860	54766595	184656	-	2.64283	3.37515	NA	NA	0.783025	-0.35287
Arl10	NA	gonadal adipose tissue	13	Gm16249	54777514	54783091	202231	-	104.832	121.705	NA	NA	0.861362	-0.215309
Arl10	NA	gonadal adipose tissue	13	Eif4e1b	54783998	54788459	208157	+	1.32142	3.41797	NA	NA	0.386608	-1.37106
Arl10	NA	gonadal adipose tissue	13	Tspan17	54789377	54796776	215005	+	2268.87	1850.76	NA	NA	1.22591	0.293858
Arl10	NA	gonadal adipose tissue	13	5330429C05Rik	54913235	54914479	335786	+	0	0	NA	NA	#DIV/0!	#DIV/0!
Arl10	NA	gonadal adipose tissue	13	4930526F13Rik	54926763	54930256	350438	-	0	0	NA	NA	#DIV/0!	#DIV/0!
Arl10	NA	gonadal adipose tissue	13	Unc5a	54949411	55006018	399643	+	607.41	886.004	NA	NA	0.685562	-0.544642
Arl10	NA	gonadal adipose tissue	13	Hk3	55005985	55021385	435614	-	380.127	143.507	3.45e-09	1.21e-06	2.64885	1.40536
Arl10	NA	gonadal adipose tissue	13	Uimc1	55027880	55100300	486018	-	1197.2	1265.6	NA	NA	0.945954	-0.0801577
Arl10	NA	liver	13	Sfxn1	54071845	54108346	-487976	+	2248.91	2191.05	NA	NA	1.02641	0.0376039
Arl10	NA	liver	13	Hrh2	54192129	54222432	-370791	+	1.63875	2.3687	NA	NA	0.691834	-0.531502
Arl10	NA	liver	13	Gm16578	54219453	54223023	-356834	-	0	0	NA	NA	#DIV/0!	#DIV/0!
Arl10	NA	liver	13	Cplx2	54371349	54383917	-200438	+	36.0525	62.3758	NA	NA	0.577988	-0.790888
Arl10	NA	liver	13	Gm16248	54399092	54399334	-178858	-	0	0	NA	NA	#DIV/0!	#DIV/0!
Arl10	NA	liver	13	Gm22668	54429441	54429700	-148501	-	0	0	NA	NA	#DIV/0!	#DIV/0!
Arl10	NA	liver	13	Thoc3	54458837	54468849	-114228	-	486.162	457.949	NA	NA	1.06161	0.0862507
Arl10	NA	liver	13	Simc1	54503779	54551290	-50537	+	136.562	172.126	NA	NA	0.793388	-0.333902
Arl10	NA	liver	13	4833439L19Rik	54551218	54565435	-19745	-	1120.9	1189.88	NA	NA	0.942033	-0.0861504
Arl10	NA	liver	13	Arl10	54575015	54581128	0	+	3.2775	48.9532	NA	NA	0.0669517	-3.90074
Arl10	NA	liver	13	Gm24195	54578133	54578240	115	+	0	0	NA	NA	#DIV/0!	#DIV/0!
Arl10	NA	liver	13	Nop16	54584185	54590090	9066	-	122.36	532.168	NA	NA	0.229927	-2.12075
Arl10	NA	liver	13	Higd2a	54590207	54591158	12611	+	460.488	879.578	0.0220536	1	0.523533	-0.933646
Arl10	NA	liver	13	Cltb	54592401	54611344	23801	-	527.677	1060.39	NA	NA	0.497626	-1.00687
Arl10	NA	liver	13	Faf2	54621784	54664068	64854	+	1171.16	1235.67	NA	NA	0.947791	-0.0773595
Arl10	NA	liver	13	Rnf44	54679399	54693907	108582	-	1059.18	1275.94	NA	NA	0.830115	-0.268616
Arl10	NA	liver	13	Cdhr2	54701461	54736662	140990	+	1.63875	1.57913	NA	NA	1.03775	0.0534607
Arl10	NA	liver	13	Gprin1	54736671	54749874	165201	-	4.37	1.57913	NA	NA	2.76734	1.4685
Arl10	NA	liver	13	Sncb	54758860	54766595	184656	-	1.63875	0	NA	NA	#DIV/0!	#DIV/0!
Arl10	NA	liver	13	Gm16249	54777514	54783091	202231	-	45.885	55.2697	NA	NA	0.830201	-0.268467
Arl10	NA	liver	13	Eif4e1b	54783998	54788459	208157	+	2.185	0	NA	NA	#DIV/0!	#DIV/0!
Arl10	NA	liver	13	Tspan17	54789377	54796776	215005	+	33.3212	40.2679	NA	NA	0.827488	-0.27319
Arl10	NA	liver	13	5330429C05Rik	54913235	54914479	335786	+	0	0	NA	NA	#DIV/0!	#DIV/0!
Arl10	NA	liver	13	4930526F13Rik	54926763	54930256	350438	-	0	0	NA	NA	#DIV/0!	#DIV/0!
Arl10	NA	liver	13	Unc5a	54949411	55006018	399643	+	36.0525	38.6888	NA	NA	0.931858	-0.101817
Arl10	NA	liver	13	Hk3	55005985	55021385	435614	-	117.99	135.016	NA	NA	0.873896	-0.194467
Arl10	NA	liver	13	Uimc1	55027880	55100300	486018	-	599.782	658.499	NA	NA	0.910832	-0.134743
Arl10	NA	lung	13	Sfxn1	54071845	54108346	-487976	+	657.776	658.391	NA	NA	0.999066	-0.00134777
Arl10	NA	lung	13	Hrh2	54192129	54222432	-370791	+	18.9935	17.9154	NA	NA	1.06018	0.0843083
Arl10	NA	lung	13	Gm16578	54219453	54223023	-356834	-	2.99898	1.27967	NA	NA	2.34355	1.2287
Arl10	NA	lung	13	Cplx2	54371349	54383917	-200438	+	405.862	669.908	0.0346622	0.999767	0.605847	-0.722974
Arl10	NA	lung	13	Gm16248	54399092	54399334	-178858	-	0	0	NA	NA	#DIV/0!	#DIV/0!
Arl10	NA	lung	13	Gm22668	54429441	54429700	-148501	-	0	0	NA	NA	#DIV/0!	#DIV/0!
Arl10	NA	lung	13	Thoc3	54458837	54468849	-114228	-	602.794	572.653	NA	NA	1.05264	0.074006
Arl10	NA	lung	13	Simc1	54503779	54551290	-50537	+	149.949	235.459	NA	NA	0.636835	-0.651008
Arl10	NA	lung	13	4833439L19Rik	54551218	54565435	-19745	-	2314.21	3409.04	0.0391623	0.999767	0.678845	-0.558846
Arl10	NA	lung	13	Arl10	54575015	54581128	0	+	9.99659	280.248	NA	NA	0.0356705	-4.80912
Arl10	NA	lung	13	Gm24195	54578133	54578240	115	+	0	0	NA	NA	#DIV/0!	#DIV/0!
Arl10	NA	lung	13	Nop16	54584185	54590090	9066	-	76.9738	367.905	NA	NA	0.209222	-2.2569
Arl10	NA	lung	13	Higd2a	54590207	54591158	12611	+	387.868	934.799	NA	NA	0.414921	-1.26909
Arl10	NA	lung	13	Cltb	54592401	54611344	23801	-	992.662	2288.05	NA	NA	0.433846	-1.20475
Arl10	NA	lung	13	Faf2	54621784	54664068	64854	+	1808.38	1628.38	NA	NA	1.11054	0.151262
Arl10	NA	lung	13	Rnf44	54679399	54693907	108582	-	2542.13	3711.68	0.0413676	0.999767	0.6849	-0.546034
Arl10	NA	lung	13	Cdhr2	54701461	54736662	140990	+	0.999659	1.91951	NA	NA	0.52079	-0.941227
Arl10	NA	lung	13	Gprin1	54736671	54749874	165201	-	4.9983	10.2374	NA	NA	0.48824	-1.03434
Arl10	NA	lung	13	Sncb	54758860	54766595	184656	-	4.9983	1.27967	NA	NA	3.90592	1.96566
Arl10	NA	lung	13	Gm16249	54777514	54783091	202231	-	151.948	142.043	NA	NA	1.06973	0.0972474
Arl10	NA	lung	13	Eif4e1b	54783998	54788459	208157	+	2.99898	3.83901	NA	NA	0.781185	-0.356264
Arl10	NA	lung	13	Tspan17	54789377	54796776	215005	+	827.718	795.955	NA	NA	1.03991	0.0564519
Arl10	NA	lung	13	5330429C05Rik	54913235	54914479	335786	+	0	0	NA	NA	#DIV/0!	#DIV/0!
Arl10	NA	lung	13	4930526F13Rik	54926763	54930256	350438	-	0	0	NA	NA	#DIV/0!	#DIV/0!
Arl10	NA	lung	13	Unc5a	54949411	55006018	399643	+	124.957	174.675	NA	NA	0.715371	-0.483237
Arl10	NA	lung	13	Hk3	55005985	55021385	435614	-	190.935	190.671	NA	NA	1.00138	0.00199603
Arl10	NA	lung	13	Uimc1	55027880	55100300	486018	-	1995.32	1780.02	NA	NA	1.12095	0.164725
Atp6v1b1	NA	kidney	6	Slc4a5	83219828	83304945	-488526	+	54.0263	38.4009	NA	NA	1.4069	0.492523
Atp6v1b1	NA	kidney	6	Mthfd2	83305691	83317606	-439264	-	92.7621	76.4664	NA	NA	1.21311	0.27871
Atp6v1b1	NA	kidney	6	Mob1a	83326016	83343776	-416017	+	1329.25	1356.32	NA	NA	0.98004	-0.0290876
Atp6v1b1	NA	kidney	6	Bola3	83349147	83360136	-396272	+	1039.75	1023.77	NA	NA	1.01561	0.0223438
Atp6v1b1	NA	kidney	6	Tet3	83362373	83441678	-348888	-	962.279	812.806	NA	NA	1.1839	0.243544
Atp6v1b1	NA	kidney	6	B230319C09Rik	83441755	83448322	-305874	+	6.11618	3.92795	NA	NA	1.55709	0.638855
Atp6v1b1	NA	kidney	6	Dguok	83480217	83506969	-257320	-	312.945	347.605	NA	NA	0.900288	-0.151542
Atp6v1b1	NA	kidney	6	Gm25738	83508654	83508745	-242214	-	0	0	NA	NA	#DIV/0!	#DIV/0!
Atp6v1b1	NA	kidney	6	Actg2	83512905	83536265	-226328	-	31.6003	18.8571	NA	NA	1.67577	0.744828
Atp6v1b1	NA	kidney	6	Stambp	83543206	83572504	-193058	-	378.184	445.808	NA	NA	0.848311	-0.237335
Atp6v1b1	NA	kidney	6	Gm24990	83591821	83592143	-158931	-	0	0	NA	NA	#DIV/0!	#DIV/0!
Atp6v1b1	NA	kidney	6	Clec4f	83644542	83656187	-100548	-	2.03873	0	NA	NA	#DIV/0!	#DIV/0!
Atp6v1b1	NA	kidney	6	Cd207	83671207	83677857	-76381	-	1.01936	0.246332	NA	NA	4.13818	2.049
Atp6v1b1	NA	kidney	6	Vax2os	83702130	83703622	-48037	-	17.3292	10.7859	NA	NA	1.60665	0.684058
Atp6v1b1	NA	kidney	6	Vax2	83711264	83738304	-26129	+	47.9101	35.7875	NA	NA	1.33874	0.420872
Atp6v1b1	NA	kidney	6	Gm25054	83721296	83721392	-29569	+	0	0	NA	NA	#DIV/0!	#DIV/0!
Atp6v1b1	NA	kidney	6	Atp6v1b1	83743017	83758809	0	+	12.2324	1916.56	5.76e-174	1.13e-169	0.00638247	-7.29167
Atp6v1b1	NA	kidney	6	Ankrd53	83762644	83768326	14572	+	31.6003	1.09234	4.79e-06	0.00120828	28.9289	4.85444
Atp6v1b1	NA	kidney	6	Tex261	83768881	83775812	21434	-	1794.08	2018.98	NA	NA	0.888608	-0.17038
Atp6v1b1	NA	kidney	6	Nagk	83794982	83803420	48288	+	596.328	731.204	NA	NA	0.815542	-0.294168
Atp6v1b1	NA	kidney	6	Paip2b	83805401	83831741	67658	-	435.268	443.972	NA	NA	0.980396	-0.0285639
Atp6v1b1	NA	kidney	6	Gm23014	83836937	83837066	86088	-	0	0	NA	NA	#DIV/0!	#DIV/0!
Atp6v1b1	NA	kidney	6	Zfml	83914353	83986869	199698	+	857.285	852.428	NA	NA	1.0057	0.00819748
Atp6v1b1	NA	kidney	6	Dysf	84008590	84211060	358912	+	530.069	525.568	NA	NA	1.00856	0.0123035
Atp6v1b1	NA	kidney	6	Gm15475	84101206	84107002	353191	-	3.05809	1.30095	NA	NA	2.35066	1.23306
Ccdc116	NA	testis	16	Olfr19	16672998	16674017	469639	-	23.3793	20.0433	NA	NA	1.16644	0.22211
Ccdc116	NA	testis	16	Spag6	16753016	16829456	351910	-	7183.83	7592.78	NA	NA	0.94614	-0.0798746
Ccdc116	NA	testis	16	Igll1	16860671	16863985	280818	-	0	4.24954	NA	NA	0	#NUM!
Ccdc116	NA	testis	16	Vpreb1	16868402	16870843	273524	-	6.37618	2.71949	NA	NA	2.34463	1.22936
Ccdc116	NA	testis	16	Top3b	16870736	16892990	261284	+	1800.21	1554.92	NA	NA	1.15775	0.21132
Ccdc116	NA	testis	16	Ppm1f	16896469	16927364	231230	+	1385.76	1229.98	NA	NA	1.12665	0.172044
Ccdc116	NA	testis	16	Mapk1	16983382	17047453	127729	+	1679.06	1363.31	NA	NA	1.2316	0.300539
Ccdc116	NA	testis	16	Gm22558	17006107	17006201	136992	-	0	0	NA	NA	#DIV/0!	#DIV/0!
Ccdc116	NA	testis	16	1700056N10Rik	17047520	17049111	94831	+	0	0	NA	NA	#DIV/0!	#DIV/0!
Ccdc116	NA	testis	16	Ypel1	17069696	17087045	64776	+	6410.19	7654.53	NA	NA	0.837437	-0.255947
Ccdc116	NA	testis	16	Ppil2	17086555	17111257	44240	-	1781.08	2022.63	NA	NA	0.880578	-0.183477
Ccdc116	NA	testis	16	Gm15585	17092815	17096350	48564	+	14.8778	17.6939	NA	NA	0.840839	-0.250098
Ccdc116	NA	testis	16	2610318N02Rik	17113399	17125106	23894	-	6782.13	19577.7	1.19e-09	1.8e-06	0.34642	-1.5294
Ccdc116	NA	testis	16	Mir130b	17124061	17124142	19045	-	0	0	NA	NA	#DIV/0!	#DIV/0!
Ccdc116	NA	testis	16	Mir301b	17124400	17124496	18698	-	0	0	NA	NA	#DIV/0!	#DIV/0!
Ccdc116	NA	testis	16	Sdf2l1	17130138	17132383	11886	-	575.982	1090.57	NA	NA	0.528149	-0.920984
Ccdc116	NA	testis	16	Ccdc116	17139064	17147229	0	-	886.289	4394.53	3.3e-31	6.53e-27	0.20168	-2.30986
Ccdc116	NA	testis	16	Gm15646	17139675	17140483	-3068	+	123.273	262.161	4.18e-05	0.0108666	0.470219	-1.0886
Ccdc116	NA	testis	16	Ydjc	17144621	17160701	-9514	+	2337.93	810.328	1.81e-11	5.11e-08	2.88517	1.52866
Ccdc116	NA	testis	16	Ube2l3	17152013	17202649	-34184	-	2163.65	2665.01	NA	NA	0.811874	-0.300673
Ccdc116	NA	testis	16	Gm15648	17152630	17153704	-10020	+	42.5079	75.1386	NA	NA	0.565726	-0.821824
Ccdc116	NA	testis	16	Gm22129	17205792	17205898	-62698	-	0	0	NA	NA	#DIV/0!	#DIV/0!
Ccdc116	NA	testis	16	Rimbp3	17208135	17213971	-67906	+	12157.2	12452.4	NA	NA	0.976295	-0.0346111
Ccdc116	NA	testis	16	Hic2	17233572	17263430	-105354	+	282.677	239.908	NA	NA	1.17827	0.236675
Ccdc116	NA	testis	16	Gm26635	17254960	17260326	-114496	-	0	0	NA	NA	#DIV/0!	#DIV/0!
Ccdc116	NA	testis	16	Tmem191c	17276300	17283229	-136618	+	2665.24	3575.86	NA	NA	0.745344	-0.424021
Ccdc116	NA	testis	16	Pi4ka	17280351	17406314	-200186	-	4104.13	3052	NA	NA	1.34474	0.427323
Ccdc116	NA	testis	16	Serpind1	17331371	17343575	-194326	+	21.2539	7.57815	NA	NA	2.80463	1.48781
Ccdc116	NA	testis	16	Gm24927	17341906	17342012	-198812	-	0	0	NA	NA	#DIV/0!	#DIV/0!
Ccdc116	NA	testis	16	Snap29	17406003	17430826	-275268	+	1052.07	1056.52	NA	NA	0.995788	-0.00608882
Ccdc116	NA	testis	16	Crkl	17451987	17486255	-325974	+	463.336	281.546	NA	NA	1.64569	0.718689
Ccdc116	NA	testis	16	Gm22770	17483083	17483149	-339970	-	0	0	NA	NA	#DIV/0!	#DIV/0!
Ccdc116	NA	testis	16	Aifm3	17489611	17507485	-355402	+	136.025	118.963	NA	NA	1.14343	0.193365
Ccdc116	NA	testis	16	Lztr1	17508688	17526333	-374364	+	935.173	902.917	NA	NA	1.03572	0.0506392
Ccdc116	NA	testis	16	Thap7	17527982	17531136	-386412	-	933.048	1012.47	NA	NA	0.921555	-0.117857
Ccdc116	NA	testis	16	P2rx6	17561885	17577800	-426696	+	51.0094	36.8144	NA	NA	1.38558	0.470494
Ccdc116	NA	testis	16	Slc7a4	17572018	17576998	-431362	-	811.9	752.805	NA	NA	1.0785	0.109027
Ccdc116	NA	testis	16	Smpd4	17619354	17644828	-488944	+	3793.83	3466.27	NA	NA	1.0945	0.130269
Ccl9	NA	gastrocnemius muscle	11	Slfn1	83116849	83122670	456018	+	1.38239	2.58516	NA	NA	0.534742	-0.903085
Ccl9	NA	gastrocnemius muscle	11	Slfn4	83175186	83190221	393074	+	6.22077	5.79668	NA	NA	1.07316	0.101865
Ccl9	NA	gastrocnemius muscle	11	Slfn3	83191330	83215154	372536	+	3.45598	2.6052	NA	NA	1.32657	0.407704
Ccl9	NA	gastrocnemius muscle	11	AI662270	83223576	83226604	350688	+	0	0	NA	NA	#DIV/0!	#DIV/0!
Ccl9	NA	gastrocnemius muscle	11	Gm23444	83271498	83271688	304184	+	0	0	NA	NA	#DIV/0!	#DIV/0!
Ccl9	NA	gastrocnemius muscle	11	Slfn14	83275110	83286726	294860	-	0.691196	0.537334	NA	NA	1.28634	0.363277
Ccl9	NA	gastrocnemius muscle	11	AA465934	83291699	83294632	282612	+	11.0591	13.0338	NA	NA	0.848495	-0.237021
Ccl9	NA	gastrocnemius muscle	11	Snord7	83294304	83294400	281426	+	0	0	NA	NA	#DIV/0!	#DIV/0!
Ccl9	NA	gastrocnemius muscle	11	Pex12	83294642	83302586	277164	-	227.404	203.856	NA	NA	1.11551	0.157705
Ccl9	NA	gastrocnemius muscle	11	Ap2b1	83299024	83405035	223748	+	982.19	789.347	NA	NA	1.24431	0.315343
Ccl9	NA	gastrocnemius muscle	11	Gm23951	83366870	83367001	208842	-	0	0	NA	NA	#DIV/0!	#DIV/0!
Ccl9	NA	gastrocnemius muscle	11	Rasl10b	83409137	83421039	160690	+	2.76479	15.4378	NA	NA	0.179092	-2.48122
Ccl9	NA	gastrocnemius muscle	11	Gas2l2	83421902	83429455	150099	-	0	0.695711	NA	NA	0	#NUM!
Ccl9	NA	gastrocnemius muscle	11	1700020L24Rik	83437686	83441232	136318	+	12.4415	20.8188	NA	NA	0.597609	-0.742725
Ccl9	NA	gastrocnemius muscle	11	Mmp28	83440768	83463071	123858	-	54.6045	71.7727	NA	NA	0.760798	-0.394414
Ccl9	NA	gastrocnemius muscle	11	Taf15	83473086	83506743	85863	+	364.952	422.981	NA	NA	0.86281	-0.212886
Ccl9	NA	gastrocnemius muscle	11	Gm23247	83521156	83521262	54568	+	0	0	NA	NA	#DIV/0!	#DIV/0!
Ccl9	NA	gastrocnemius muscle	11	Ccl5	83525778	83530518	47630	-	5.52957	2.20397	NA	NA	2.50892	1.32706
Ccl9	NA	gastrocnemius muscle	11	Ccl9	83572919	83578636	0	-	30.4126	62.3028	NA	NA	0.488142	-1.03463
Ccl9	NA	gastrocnemius muscle	11	E230016K23Rik	83582056	83623693	-27097	+	4.14718	7.44086	NA	NA	0.557352	-0.84334
Ccl9	NA	gastrocnemius muscle	11	Ccl6	83587882	83593087	-14707	-	7.60316	56.9693	NA	NA	0.133461	-2.90551
Ccl9	NA	gastrocnemius muscle	11	Ccl3	83647844	83649355	-72822	-	0	0.490111	NA	NA	0	#NUM!
Ccl9	NA	gastrocnemius muscle	11	Ccl4	83662584	83664683	-87856	+	0	0	NA	NA	#DIV/0!	#DIV/0!
Ccl9	NA	gastrocnemius muscle	11	Wfdc17	83703991	83706268	-129352	+	5.52957	7.45007	NA	NA	0.742217	-0.430087
Ccl9	NA	gastrocnemius muscle	11	Wfdc18	83709015	83711348	-134404	+	1.38239	0.466913	NA	NA	2.96071	1.56594
Ccl9	NA	gastrocnemius muscle	11	Heatr6	83753696	83783754	-192948	+	358.04	306.825	NA	NA	1.16692	0.222704
Ccl9	NA	gastrocnemius muscle	11	Gm22311	83764638	83764747	-188915	-	0	0	NA	NA	#DIV/0!	#DIV/0!
Ccl9	NA	gastrocnemius muscle	11	Gm12576	83817682	83849493	-257810	-	0.691196	0.742625	NA	NA	0.930747	-0.103539
Ccl9	NA	gastrocnemius muscle	11	Gm23211	83844665	83844972	-269041	+	0	0	NA	NA	#DIV/0!	#DIV/0!
Ccl9	NA	gastrocnemius muscle	11	Hnf1b	83850063	83905917	-302212	+	0.691196	0.22822	NA	NA	3.02864	1.59867
Ccl9	NA	gastrocnemius muscle	11	Ddx52	83942062	83963088	-376798	+	341.451	334.334	NA	NA	1.02129	0.0303876
Ccl9	NA	gastrocnemius muscle	11	Synrg	83964428	84044578	-428726	+	1172.96	852.529	NA	NA	1.37586	0.460334
Ccl9	NA	gastrocnemius muscle	11	Dusp14	84048041	84069261	-482874	-	133.401	244.953	NA	NA	0.544597	-0.876739
Ccl9	NA	liver	11	Slfn1	83116849	83122670	456018	+	6.59392	33.1618	NA	NA	0.198841	-2.33031
Ccl9	NA	liver	11	Slfn4	83175186	83190221	393074	+	17.1442	35.5305	NA	NA	0.48252	-1.05134
Ccl9	NA	liver	11	Slfn3	83191330	83215154	372536	+	1.31878	5.52697	NA	NA	0.238609	-2.06728
Ccl9	NA	liver	11	AI662270	83223576	83226604	350688	+	0	0	NA	NA	#DIV/0!	#DIV/0!
Ccl9	NA	liver	11	Gm23444	83271498	83271688	304184	+	0	0	NA	NA	#DIV/0!	#DIV/0!
Ccl9	NA	liver	11	Slfn14	83275110	83286726	294860	-	1.31878	1.57913	NA	NA	0.835131	-0.259925
Ccl9	NA	liver	11	AA465934	83291699	83294632	282612	+	11.8691	18.16	NA	NA	0.653581	-0.613562
Ccl9	NA	liver	11	Snord7	83294304	83294400	281426	+	0	0	NA	NA	#DIV/0!	#DIV/0!
Ccl9	NA	liver	11	Pex12	83294642	83302586	277164	-	257.163	255.03	NA	NA	1.00836	0.0120152
Ccl9	NA	liver	11	Ap2b1	83299024	83405035	223748	+	1225.81	1339.11	NA	NA	0.915395	-0.127534
Ccl9	NA	liver	11	Gm23951	83366870	83367001	208842	-	0	0	NA	NA	#DIV/0!	#DIV/0!
Ccl9	NA	liver	11	Rasl10b	83409137	83421039	160690	+	2.63757	4.7374	NA	NA	0.556754	-0.844887
Ccl9	NA	liver	11	Gas2l2	83421902	83429455	150099	-	1.97818	0	NA	NA	#DIV/0!	#DIV/0!
Ccl9	NA	liver	11	1700020L24Rik	83437686	83441232	136318	+	3.29696	4.7374	NA	NA	0.695943	-0.522959
Ccl9	NA	liver	11	Mmp28	83440768	83463071	123858	-	7.25332	13.4226	NA	NA	0.540379	-0.887956
Ccl9	NA	liver	11	Taf15	83473086	83506743	85863	+	1154.6	1594.93	NA	NA	0.723918	-0.466101
Ccl9	NA	liver	11	Gm23247	83521156	83521262	54568	+	0	0	NA	NA	#DIV/0!	#DIV/0!
Ccl9	NA	liver	11	Ccl5	83525778	83530518	47630	-	34.2884	35.5305	NA	NA	0.965041	-0.0513381
Ccl9	NA	liver	11	Ccl9	83572919	83578636	0	-	38.9041	1228.57	NA	NA	0.0316663	-4.98091
Ccl9	NA	liver	11	E230016K23Rik	83582056	83623693	-27097	+	10.5503	6.31654	NA	NA	1.67026	0.740075
Ccl9	NA	liver	11	Ccl6	83587882	83593087	-14707	-	27.0351	150.807	NA	NA	0.179269	-2.4798
Ccl9	NA	liver	11	Ccl3	83647844	83649355	-72822	-	0	3.94784	NA	NA	0	#NUM!
Ccl9	NA	liver	11	Ccl4	83662584	83664683	-87856	+	0.659392	1.57913	NA	NA	0.417566	-1.25992
Ccl9	NA	liver	11	Wfdc17	83703991	83706268	-129352	+	133.857	204.498	NA	NA	0.654563	-0.611397
Ccl9	NA	liver	11	Wfdc18	83709015	83711348	-134404	+	3.29696	0.789567	NA	NA	4.17566	2.062
Ccl9	NA	liver	11	Heatr6	83753696	83783754	-192948	+	412.78	385.309	NA	NA	1.0713	0.0993568
Ccl9	NA	liver	11	Gm22311	83764638	83764747	-188915	-	0	0	NA	NA	#DIV/0!	#DIV/0!
Ccl9	NA	liver	11	Gm12576	83817682	83849493	-257810	-	17.8036	37.1097	NA	NA	0.479756	-1.05963
Ccl9	NA	liver	11	Gm23211	83844665	83844972	-269041	+	0	0	NA	NA	#DIV/0!	#DIV/0!
Ccl9	NA	liver	11	Hnf1b	83850063	83905917	-302212	+	350.797	446.895	NA	NA	0.784965	-0.349301
Ccl9	NA	liver	11	Ddx52	83942062	83963088	-376798	+	423.33	442.158	NA	NA	0.957419	-0.0627782
Ccl9	NA	liver	11	Synrg	83964428	84044578	-428726	+	446.409	419.26	NA	NA	1.06475	0.0905193
Ccl9	NA	liver	11	Dusp14	84048041	84069261	-482874	-	29.6727	26.0557	NA	NA	1.13882	0.187534
Ccl9	NA	lung	11	Slfn1	83116849	83122670	456018	+	325.212	376.223	NA	NA	0.864413	-0.210208
Ccl9	NA	lung	11	Slfn4	83175186	83190221	393074	+	409.319	335.914	NA	NA	1.21852	0.285134
Ccl9	NA	lung	11	Slfn3	83191330	83215154	372536	+	68.4067	65.903	NA	NA	1.03799	0.0537922
Ccl9	NA	lung	11	AI662270	83223576	83226604	350688	+	0	0	NA	NA	#DIV/0!	#DIV/0!
Ccl9	NA	lung	11	Gm23444	83271498	83271688	304184	+	0	0	NA	NA	#DIV/0!	#DIV/0!
Ccl9	NA	lung	11	Slfn14	83275110	83286726	294860	-	6.72853	12.1569	NA	NA	0.553475	-0.85341
Ccl9	NA	lung	11	AA465934	83291699	83294632	282612	+	57.1925	67.8225	NA	NA	0.843266	-0.24594
Ccl9	NA	lung	11	Snord7	83294304	83294400	281426	+	0	0	NA	NA	#DIV/0!	#DIV/0!
Ccl9	NA	lung	11	Pex12	83294642	83302586	277164	-	293.812	297.523	NA	NA	0.987527	-0.0181085
Ccl9	NA	lung	11	Ap2b1	83299024	83405035	223748	+	4196.36	4028.4	NA	NA	1.04169	0.0589294
Ccl9	NA	lung	11	Gm23951	83366870	83367001	208842	-	0	0	NA	NA	#DIV/0!	#DIV/0!
Ccl9	NA	lung	11	Rasl10b	83409137	83421039	160690	+	33.6426	46.708	NA	NA	0.720276	-0.473379
Ccl9	NA	lung	11	Gas2l2	83421902	83429455	150099	-	122.235	124.128	NA	NA	0.984748	-0.0221731
Ccl9	NA	lung	11	1700020L24Rik	83437686	83441232	136318	+	122.235	158.039	NA	NA	0.773446	-0.370627
Ccl9	NA	lung	11	Mmp28	83440768	83463071	123858	-	616.781	827.307	NA	NA	0.745529	-0.423663
Ccl9	NA	lung	11	Taf15	83473086	83506743	85863	+	1473.55	2071.15	NA	NA	0.711464	-0.491137
Ccl9	NA	lung	11	Gm23247	83521156	83521262	54568	+	0	0	NA	NA	#DIV/0!	#DIV/0!
Ccl9	NA	lung	11	Ccl5	83525778	83530518	47630	-	165.97	479.237	NA	NA	0.346322	-1.52981
Ccl9	NA	lung	11	Ccl9	83572919	83578636	0	-	61.6781	378.143	NA	NA	0.163108	-2.6161
Ccl9	NA	lung	11	E230016K23Rik	83582056	83623693	-27097	+	38.1283	52.4665	NA	NA	0.726717	-0.460534
Ccl9	NA	lung	11	Ccl6	83587882	83593087	-14707	-	1498.22	4278.58	NA	NA	0.350167	-1.51388
Ccl9	NA	lung	11	Ccl3	83647844	83649355	-72822	-	8.97137	39.6698	NA	NA	0.226151	-2.14464
Ccl9	NA	lung	11	Ccl4	83662584	83664683	-87856	+	4.48568	23.6739	NA	NA	0.189478	-2.3999
Ccl9	NA	lung	11	Wfdc17	83703991	83706268	-129352	+	57.1925	86.3778	NA	NA	0.66212	-0.594835
Ccl9	NA	lung	11	Wfdc18	83709015	83711348	-134404	+	1.12142	0.639835	NA	NA	1.75267	0.809555
Ccl9	NA	lung	11	Heatr6	83753696	83783754	-192948	+	745.745	843.303	NA	NA	0.884314	-0.177369
Ccl9	NA	lung	11	Gm22311	83764638	83764747	-188915	-	0	0	NA	NA	#DIV/0!	#DIV/0!
Ccl9	NA	lung	11	Gm12576	83817682	83849493	-257810	-	30.2784	62.064	NA	NA	0.487857	-1.03547
Ccl9	NA	lung	11	Gm23211	83844665	83844972	-269041	+	0	0	NA	NA	#DIV/0!	#DIV/0!
Ccl9	NA	lung	11	Hnf1b	83850063	83905917	-302212	+	483.332	548.339	NA	NA	0.881448	-0.182052
Ccl9	NA	lung	11	Ddx52	83942062	83963088	-376798	+	1018.25	948.236	NA	NA	1.07384	0.102774
Ccl9	NA	lung	11	Synrg	83964428	84044578	-428726	+	1834.64	1618.78	NA	NA	1.13335	0.180591
Ccl9	NA	lung	11	Dusp14	84048041	84069261	-482874	-	874.708	790.197	NA	NA	1.10695	0.14659
Ccl9	NA	cardiac ventricle	11	Slfn1	83116849	83122670	456018	+	7.11385	8.23102	NA	NA	0.864274	-0.21044
Ccl9	NA	cardiac ventricle	11	Slfn4	83175186	83190221	393074	+	16.8954	20.3355	NA	NA	0.830835	-0.267367
Ccl9	NA	cardiac ventricle	11	Slfn3	83191330	83215154	372536	+	20.8969	29.5348	NA	NA	0.707536	-0.499125
Ccl9	NA	cardiac ventricle	11	AI662270	83223576	83226604	350688	+	0	0	NA	NA	#DIV/0!	#DIV/0!
Ccl9	NA	cardiac ventricle	11	Gm23444	83271498	83271688	304184	+	0	0	NA	NA	#DIV/0!	#DIV/0!
Ccl9	NA	cardiac ventricle	11	Slfn14	83275110	83286726	294860	-	0.444616	0.484178	NA	NA	0.918291	-0.122977
Ccl9	NA	cardiac ventricle	11	AA465934	83291699	83294632	282612	+	32.457	19.8513	NA	NA	1.63501	0.709296
Ccl9	NA	cardiac ventricle	11	Snord7	83294304	83294400	281426	+	0	0	NA	NA	#DIV/0!	#DIV/0!
Ccl9	NA	cardiac ventricle	11	Pex12	83294642	83302586	277164	-	196.52	155.421	NA	NA	1.26444	0.338496
Ccl9	NA	cardiac ventricle	11	Ap2b1	83299024	83405035	223748	+	738.062	932.042	NA	NA	0.791877	-0.336652
Ccl9	NA	cardiac ventricle	11	Gm23951	83366870	83367001	208842	-	0	0	NA	NA	#DIV/0!	#DIV/0!
Ccl9	NA	cardiac ventricle	11	Rasl10b	83409137	83421039	160690	+	854.996	1350.37	NA	NA	0.633157	-0.659366
Ccl9	NA	cardiac ventricle	11	Gas2l2	83421902	83429455	150099	-	2.6677	1.93671	NA	NA	1.37744	0.461986
Ccl9	NA	cardiac ventricle	11	1700020L24Rik	83437686	83441232	136318	+	15.5616	20.3355	NA	NA	0.765242	-0.386011
Ccl9	NA	cardiac ventricle	11	Mmp28	83440768	83463071	123858	-	52.0201	87.6361	NA	NA	0.593591	-0.752458
Ccl9	NA	cardiac ventricle	11	Taf15	83473086	83506743	85863	+	410.825	790.662	NA	NA	0.519596	-0.944537
Ccl9	NA	cardiac ventricle	11	Gm23247	83521156	83521262	54568	+	0	0	NA	NA	#DIV/0!	#DIV/0!
Ccl9	NA	cardiac ventricle	11	Ccl5	83525778	83530518	47630	-	6.66924	4.84178	NA	NA	1.37744	0.461986
Ccl9	NA	cardiac ventricle	11	Ccl9	83572919	83578636	0	-	36.4585	100.709	NA	NA	0.362019	-1.46586
Ccl9	NA	cardiac ventricle	11	E230016K23Rik	83582056	83623693	-27097	+	8.4477	7.74684	NA	NA	1.09047	0.124951
Ccl9	NA	cardiac ventricle	11	Ccl6	83587882	83593087	-14707	-	5.78001	108.456	NA	NA	0.0532937	-4.22989
Ccl9	NA	cardiac ventricle	11	Ccl3	83647844	83649355	-72822	-	0.889232	0.968355	NA	NA	0.918291	-0.122977
Ccl9	NA	cardiac ventricle	11	Ccl4	83662584	83664683	-87856	+	3.55693	0.968355	NA	NA	3.67316	1.87702
Ccl9	NA	cardiac ventricle	11	Wfdc17	83703991	83706268	-129352	+	46.24	34.3766	NA	NA	1.3451	0.427716
Ccl9	NA	cardiac ventricle	11	Wfdc18	83709015	83711348	-134404	+	0.444616	0.484178	NA	NA	0.918291	-0.122977
Ccl9	NA	cardiac ventricle	11	Heatr6	83753696	83783754	-192948	+	201.856	259.519	NA	NA	0.777806	-0.362517
Ccl9	NA	cardiac ventricle	11	Gm22311	83764638	83764747	-188915	-	0	0	NA	NA	#DIV/0!	#DIV/0!
Ccl9	NA	cardiac ventricle	11	Gm12576	83817682	83849493	-257810	-	2.22308	0	NA	NA	#DIV/0!	#DIV/0!
Ccl9	NA	cardiac ventricle	11	Gm23211	83844665	83844972	-269041	+	0	0	NA	NA	#DIV/0!	#DIV/0!
Ccl9	NA	cardiac ventricle	11	Hnf1b	83850063	83905917	-302212	+	2.6677	1.93671	NA	NA	1.37744	0.461986
Ccl9	NA	cardiac ventricle	11	Ddx52	83942062	83963088	-376798	+	300.56	334.082	NA	NA	0.899659	-0.15255
Ccl9	NA	cardiac ventricle	11	Synrg	83964428	84044578	-428726	+	455.731	566.488	NA	NA	0.804486	-0.313861
Ccl9	NA	cardiac ventricle	11	Dusp14	84048041	84069261	-482874	-	5.33539	5.32595	NA	NA	1.00177	0.00255412
Cd248	NA	gonadal adipose tissue	19	Pcx	4510472	4621752	-503246	+	20513.7	28483	NA	NA	0.72021	-0.47351
Cd248	NA	gonadal adipose tissue	19	Lrfn4	4611785	4615667	-455632	-	164.717	210.904	NA	NA	0.781003	-0.356599
Cd248	NA	gonadal adipose tissue	19	Rce1	4622551	4625617	-445274	-	439.639	535.441	NA	NA	0.821079	-0.284408
Cd248	NA	gonadal adipose tissue	19	Gm960	4625841	4698668	-407103	-	59.2506	16.9657	NA	NA	3.49238	1.80421
Cd248	NA	gonadal adipose tissue	19	Sptbn2	4711208	4752353	-337577	+	452.674	109.579	NA	NA	4.13105	2.04651
Cd248	NA	gonadal adipose tissue	19	Gm21992	4742913	4811612	-292095	-	202.637	216.789	NA	NA	0.93472	-0.0973939
Cd248	NA	gonadal adipose tissue	19	Rbm4b	4756543	4767065	-307554	+	741.817	779.162	NA	NA	0.952071	-0.0708594
Cd248	NA	gonadal adipose tissue	19	Rbm4	4784293	4793901	-280260	-	228.707	205.436	NA	NA	1.11328	0.154815
Cd248	NA	gonadal adipose tissue	19	Rbm14	4800569	4811634	-263256	-	590.136	550.813	NA	NA	1.07139	0.0994841
Cd248	NA	gonadal adipose tissue	19	Gm21844	4801512	4805784	-265710	+	24.8852	22.1553	NA	NA	1.12322	0.167642
Cd248	NA	gonadal adipose tissue	19	Ccs	4825366	4839322	-237014	-	536.81	671.613	NA	NA	0.799285	-0.323219
Cd248	NA	gonadal adipose tissue	19	Ccdc87	4839366	4842528	-228410	+	8.29508	8.75684	NA	NA	0.947269	-0.0781539
Cd248	NA	gonadal adipose tissue	19	Ctsf	4855129	4860912	-211337	+	1990.82	1647.58	NA	NA	1.20833	0.273011
Cd248	NA	gonadal adipose tissue	19	Actn3	4861223	4877909	-199792	-	48.5855	139.52	NA	NA	0.348233	-1.52188
Cd248	NA	gonadal adipose tissue	19	Zdhhc24	4878668	4885397	-187325	+	462.155	466.97	NA	NA	0.989688	-0.014955
Cd248	NA	gonadal adipose tissue	19	Bbs1	4886898	4906627	-172595	-	244.112	244.379	NA	NA	0.998908	-0.00157635
Cd248	NA	gonadal adipose tissue	19	Gm25334	4904673	4904782	-164630	+	0	0	NA	NA	#DIV/0!	#DIV/0!
Cd248	NA	gonadal adipose tissue	19	Dpp3	4907229	4928287	-151600	-	1344.99	1274.53	NA	NA	1.05528	0.077624
Cd248	NA	gonadal adipose tissue	19	Peli3	4930651	4943127	-132468	-	156.422	180.733	NA	NA	0.865483	-0.208423
Cd248	NA	gonadal adipose tissue	19	Mrpl11	4962306	4966995	-104707	+	868.614	795.02	NA	NA	1.09257	0.127724
Cd248	NA	gonadal adipose tissue	19	Npas4	4984355	4989971	-82194	-	72.2857	23.8797	NA	NA	3.02708	1.59792
Cd248	NA	gonadal adipose tissue	19	Slc29a2	5024006	5031971	-41369	+	52.1405	58.4264	NA	NA	0.892413	-0.164216
Cd248	NA	gonadal adipose tissue	19	B3gnt1	5038826	5041134	-29378	+	949.194	947.433	NA	NA	1.00186	0.00267944
Cd248	NA	gonadal adipose tissue	19	Brms1	5041404	5049917	-23697	+	535.625	564.172	NA	NA	0.949401	-0.0749105
Cd248	NA	gonadal adipose tissue	19	Rin1	5050808	5057071	-15418	+	99.541	106.836	NA	NA	0.931719	-0.102033
Cd248	NA	gonadal adipose tissue	19	Cd248	5068078	5070637	0	+	10.6651	2430.2	2.79e-73	2.84e-69	0.00438857	-7.83203
Cd248	NA	gonadal adipose tissue	19	Tmem151a	5070859	5085531	8838	-	86.5059	175.258	NA	NA	0.493592	-1.01861
Cd248	NA	gonadal adipose tissue	19	Yif1a	5088538	5092879	21351	+	1245.45	941.07	NA	NA	1.32344	0.40429
Cd248	NA	gonadal adipose tissue	19	Cnih2	5092871	5098418	26287	-	14.2201	11.5521	NA	NA	1.23096	0.299782
Cd248	NA	gonadal adipose tissue	19	Rab1b	5099207	5106996	33744	-	5567.19	5978.45	NA	NA	0.931208	-0.102824
Cd248	NA	gonadal adipose tissue	19	Klc2	5107746	5118560	43796	-	560.511	573.676	NA	NA	0.977051	-0.0334941
Cd248	NA	gonadal adipose tissue	19	Pacs1	5133688	5273119	134046	-	970.525	1124.1	NA	NA	0.863378	-0.211935
Cd248	NA	gonadal adipose tissue	19	Sf3b2	5273923	5295455	215332	-	3392.69	3601.43	NA	NA	0.942039	-0.0861417
Cd248	NA	gonadal adipose tissue	19	Gal3st3	5298331	5308738	234177	+	30.8103	36.2056	NA	NA	0.850981	-0.232801
Cd248	NA	gonadal adipose tissue	19	Catsper1	5335741	5344153	270590	+	0	0.759794	NA	NA	0	#NUM!
Cd248	NA	gonadal adipose tissue	19	Cst6	5344705	5349574	277782	-	21.3302	22.7052	NA	NA	0.939442	-0.0901234
Cd248	NA	gonadal adipose tissue	19	Banf1	5364641	5366645	296286	-	1022.67	1004.63	NA	NA	1.01795	0.025669
Cd248	NA	gonadal adipose tissue	19	Eif1ad	5366813	5371511	299804	+	629.241	623.669	NA	NA	1.00893	0.012833
Cd248	NA	gonadal adipose tissue	19	Sart1	5377523	5388703	313756	-	1151.83	1380.41	NA	NA	0.834415	-0.261163
Cd248	NA	gonadal adipose tissue	19	Tsga10ip	5390049	5394401	322868	-	0	0.474397	NA	NA	0	#NUM!
Cd248	NA	gonadal adipose tissue	19	4930481A15Rik	5406740	5422847	345436	+	145.756	173.669	NA	NA	0.839277	-0.252781
Cd248	NA	gonadal adipose tissue	19	Drap1	5422805	5424979	354534	-	2644.95	4028.19	NA	NA	0.65661	-0.606892
Cd248	NA	gonadal adipose tissue	19	AI837181	5425157	5427313	356878	+	862.689	1118.23	NA	NA	0.771473	-0.374312
Cd248	NA	gonadal adipose tissue	19	Gm25432	5435900	5435965	366575	+	0	0	NA	NA	#DIV/0!	#DIV/0!
Cd248	NA	gonadal adipose tissue	19	Fosl1	5447703	5455945	382466	+	74.6557	62.6479	NA	NA	1.19167	0.252987
Cd248	NA	gonadal adipose tissue	19	Ccdc85b	5456789	5457397	387736	-	305.733	508.502	NA	NA	0.601242	-0.733982
Cd248	NA	gonadal adipose tissue	19	Fibp	5460607	5465052	393472	+	767.888	815.582	NA	NA	0.941522	-0.0869339
Cd248	NA	gonadal adipose tissue	19	Ctsw	5465240	5468498	397512	-	35.5504	48.0004	NA	NA	0.740626	-0.433183
Cd248	NA	gonadal adipose tissue	19	Efemp2	5473973	5481853	408556	+	824.768	787.101	NA	NA	1.04786	0.0674405
Cd248	NA	gonadal adipose tissue	19	Mus81	5482345	5488402	416016	-	385.129	364.519	NA	NA	1.05654	0.0793477
Cd248	NA	gonadal adipose tissue	19	Cfl1	5490485	5494029	422900	+	10150.8	9964.07	NA	NA	1.01874	0.0267878
Cd248	NA	gonadal adipose tissue	19	Snx32	5495278	5510489	433526	-	363.799	308.81	NA	NA	1.17807	0.236421
Cd248	NA	gonadal adipose tissue	19	Ovol1	5549137	5560575	485498	-	40.2904	22.7194	NA	NA	1.77339	0.826511
Cd248	NA	gonadal adipose tissue	19	Ap5b1	5568074	5571261	500310	+	187.232	150.61	NA	NA	1.24316	0.314011
Cd248	NA	kidney	19	Pcx	4510472	4621752	-503246	+	20547.5	21015.3	NA	NA	0.977738	-0.0324808
Cd248	NA	kidney	19	Lrfn4	4611785	4615667	-455632	-	162.024	150.834	NA	NA	1.07419	0.103249
Cd248	NA	kidney	19	Rce1	4622551	4625617	-445274	-	473.063	478.821	NA	NA	0.987976	-0.0174525
Cd248	NA	kidney	19	Gm960	4625841	4698668	-407103	-	9.46126	12.4086	NA	NA	0.762475	-0.391239
Cd248	NA	kidney	19	Sptbn2	4711208	4752353	-337577	+	1247.7	1144.03	NA	NA	1.09062	0.125152
Cd248	NA	kidney	19	Gm21992	4742913	4811612	-292095	-	254.271	220.854	NA	NA	1.15131	0.203273
Cd248	NA	kidney	19	Rbm4b	4756543	4767065	-307554	+	790.015	710.093	NA	NA	1.11255	0.153874
Cd248	NA	kidney	19	Rbm4	4784293	4793901	-280260	-	243.627	227.126	NA	NA	1.07265	0.101183
Cd248	NA	kidney	19	Rbm14	4800569	4811634	-263256	-	493.168	432.327	NA	NA	1.14073	0.189957
Cd248	NA	kidney	19	Gm21844	4801512	4805784	-265710	+	18.9225	20.2773	NA	NA	0.933187	-0.0997622
Cd248	NA	kidney	19	Ccs	4825366	4839322	-237014	-	2461.11	2124.42	NA	NA	1.15849	0.212241
Cd248	NA	kidney	19	Ccdc87	4839366	4842528	-228410	+	4.73063	11.3291	NA	NA	0.417566	-1.25993
Cd248	NA	kidney	19	Ctsf	4855129	4860912	-211337	+	1647.44	1471.64	NA	NA	1.11946	0.162806
Cd248	NA	kidney	19	Actn3	4861223	4877909	-199792	-	9.46126	16.4122	NA	NA	0.576478	-0.794663
Cd248	NA	kidney	19	Zdhhc24	4878668	4885397	-187325	+	385.546	360.353	NA	NA	1.06991	0.0974929
Cd248	NA	kidney	19	Bbs1	4886898	4906627	-172595	-	559.397	512.553	NA	NA	1.09139	0.12617
Cd248	NA	kidney	19	Gm25334	4904673	4904782	-164630	+	0	0	NA	NA	#DIV/0!	#DIV/0!
Cd248	NA	kidney	19	Dpp3	4907229	4928287	-151600	-	1378.98	1422.31	NA	NA	0.969534	-0.0446362
Cd248	NA	kidney	19	Peli3	4930651	4943127	-132468	-	24.8358	27.7043	NA	NA	0.896462	-0.157686
Cd248	NA	kidney	19	Mrpl11	4962306	4966995	-104707	+	693.037	707.215	NA	NA	0.979953	-0.0292158
Cd248	NA	kidney	19	Npas4	4984355	4989971	-82194	-	5.91329	4.951	NA	NA	1.19436	0.256241
Cd248	NA	kidney	19	Slc29a2	5024006	5031971	-41369	+	115.9	105.597	NA	NA	1.09757	0.134312
Cd248	NA	kidney	19	B3gnt1	5038826	5041134	-29378	+	959.135	1003.65	NA	NA	0.955645	-0.065454
Cd248	NA	kidney	19	Brms1	5041404	5049917	-23697	+	457.689	462.699	NA	NA	0.989171	-0.0157082
Cd248	NA	kidney	19	Rin1	5050808	5057071	-15418	+	34.2971	59.5098	NA	NA	0.576327	-0.795041
Cd248	NA	kidney	19	Cd248	5068078	5070637	0	+	4.73063	78.0596	2.3e-06	0.001312	0.0606028	-4.04447
Cd248	NA	kidney	19	Tmem151a	5070859	5085531	8838	-	52.0369	89.1615	NA	NA	0.583625	-0.776885
Cd248	NA	kidney	19	Yif1a	5088538	5092879	21351	+	1298.56	1164.62	NA	NA	1.115	0.15705
Cd248	NA	kidney	19	Cnih2	5092871	5098418	26287	-	7.09595	8.12117	NA	NA	0.873759	-0.194693
Cd248	NA	kidney	19	Rab1b	5099207	5106996	33744	-	4529.58	4657.47	NA	NA	0.972541	-0.0401697
Cd248	NA	kidney	19	Klc2	5107746	5118560	43796	-	806.573	881.09	NA	NA	0.915426	-0.127485
Cd248	NA	kidney	19	Pacs1	5133688	5273119	134046	-	325.231	305.972	NA	NA	1.06294	0.0880659
Cd248	NA	kidney	19	Sf3b2	5273923	5295455	215332	-	3613.02	3410.82	NA	NA	1.05928	0.0830844
Cd248	NA	kidney	19	Gal3st3	5298331	5308738	234177	+	18.9225	27.7411	NA	NA	0.682112	-0.55192
Cd248	NA	kidney	19	Catsper1	5335741	5344153	270590	+	0	0.549329	NA	NA	0	#NUM!
Cd248	NA	kidney	19	Cst6	5344705	5349574	277782	-	4.73063	3.73197	NA	NA	1.2676	0.342095
Cd248	NA	kidney	19	Banf1	5364641	5366645	296286	-	790.015	786.542	NA	NA	1.00442	0.0063569
Cd248	NA	kidney	19	Eif1ad	5366813	5371511	299804	+	616.165	614.841	NA	NA	1.00215	0.00310361
Cd248	NA	kidney	19	Sart1	5377523	5388703	313756	-	1069.12	1022.54	NA	NA	1.04555	0.0642681
Cd248	NA	kidney	19	Tsga10ip	5390049	5394401	322868	-	0	0.246332	NA	NA	0	#NUM!
Cd248	NA	kidney	19	4930481A15Rik	5406740	5422847	345436	+	274.377	320.16	NA	NA	0.856998	-0.222636
Cd248	NA	kidney	19	Drap1	5422805	5424979	354534	-	1957.3	1881.99	NA	NA	1.04002	0.0566072
Cd248	NA	kidney	19	AI837181	5425157	5427313	356878	+	593.694	576.421	NA	NA	1.02997	0.0425961
Cd248	NA	kidney	19	Gm25432	5435900	5435965	366575	+	0	0	NA	NA	#DIV/0!	#DIV/0!
Cd248	NA	kidney	19	Fosl1	5447703	5455945	382466	+	17.7399	17.4929	NA	NA	1.01412	0.0202216
Cd248	NA	kidney	19	Ccdc85b	5456789	5457397	387736	-	95.7953	92.8089	NA	NA	1.03218	0.045691
Cd248	NA	kidney	19	Fibp	5460607	5465052	393472	+	585.416	615.272	NA	NA	0.951474	-0.0717638
Cd248	NA	kidney	19	Ctsw	5465240	5468498	397512	-	7.09595	11.7147	NA	NA	0.605729	-0.723255
Cd248	NA	kidney	19	Efemp2	5473973	5481853	408556	+	122.996	131.184	NA	NA	0.937586	-0.0929771
Cd248	NA	kidney	19	Mus81	5482345	5488402	416016	-	250.723	252.289	NA	NA	0.993793	-0.00898306
Cd248	NA	kidney	19	Cfl1	5490485	5494029	422900	+	5182.41	4941.72	NA	NA	1.04871	0.0686092
Cd248	NA	kidney	19	Snx32	5495278	5510489	433526	-	203.417	185.791	NA	NA	1.09487	0.130763
Cd248	NA	kidney	19	Ovol1	5549137	5560575	485498	-	350.067	354.897	NA	NA	0.98639	-0.0197694
Cd248	NA	kidney	19	Ap5b1	5568074	5571261	500310	+	294.482	255.117	NA	NA	1.1543	0.20702
Cd248	NA	liver	19	Pcx	4510472	4621752	-503246	+	13786.4	12046.4	NA	NA	1.14444	0.194636
Cd248	NA	liver	19	Lrfn4	4611785	4615667	-455632	-	35.1385	53.6906	NA	NA	0.654462	-0.611618
Cd248	NA	liver	19	Rce1	4622551	4625617	-445274	-	170.202	198.971	NA	NA	0.855411	-0.22531
Cd248	NA	liver	19	Gm960	4625841	4698668	-407103	-	3.84327	9.47481	NA	NA	0.40563	-1.30176
Cd248	NA	liver	19	Sptbn2	4711208	4752353	-337577	+	2309.26	2302.38	NA	NA	1.00299	0.00430336
Cd248	NA	liver	19	Gm21992	4742913	4811612	-292095	-	181.732	193.444	NA	NA	0.939454	-0.0901053
Cd248	NA	liver	19	Rbm4b	4756543	4767065	-307554	+	449.113	479.267	NA	NA	0.937084	-0.0937504
Cd248	NA	liver	19	Rbm4	4784293	4793901	-280260	-	175.143	171.336	NA	NA	1.02222	0.0317066
Cd248	NA	liver	19	Rbm14	4800569	4811634	-263256	-	206.438	211.604	NA	NA	0.975589	-0.0356551
Cd248	NA	liver	19	Gm21844	4801512	4805784	-265710	+	10.9808	7.1061	NA	NA	1.54526	0.627848
Cd248	NA	liver	19	Ccs	4825366	4839322	-237014	-	2898.92	2797.44	NA	NA	1.03628	0.0514117
Cd248	NA	liver	19	Ccdc87	4839366	4842528	-228410	+	3.29423	3.94784	NA	NA	0.83444	-0.26112
Cd248	NA	liver	19	Ctsf	4855129	4860912	-211337	+	570.451	573.226	NA	NA	0.995159	-0.00700057
Cd248	NA	liver	19	Actn3	4861223	4877909	-199792	-	0	1.57913	NA	NA	0	#NUM!
Cd248	NA	liver	19	Zdhhc24	4878668	4885397	-187325	+	97.7288	86.0628	NA	NA	1.13555	0.183394
Cd248	NA	liver	19	Bbs1	4886898	4906627	-172595	-	46.1192	34.741	NA	NA	1.32752	0.408731
Cd248	NA	liver	19	Gm25334	4904673	4904782	-164630	+	0	0	NA	NA	#DIV/0!	#DIV/0!
Cd248	NA	liver	19	Dpp3	4907229	4928287	-151600	-	1608.68	1573.61	NA	NA	1.02229	0.0318042
Cd248	NA	liver	19	Peli3	4930651	4943127	-132468	-	15.9221	33.9514	NA	NA	0.468968	-1.09244
Cd248	NA	liver	19	Mrpl11	4962306	4966995	-104707	+	394.759	422.418	NA	NA	0.93452	-0.0977019
Cd248	NA	liver	19	Npas4	4984355	4989971	-82194	-	1.09808	0	NA	NA	#DIV/0!	#DIV/0!
Cd248	NA	liver	19	Slc29a2	5024006	5031971	-41369	+	17.0202	19.7392	NA	NA	0.862254	-0.213815
Cd248	NA	liver	19	B3gnt1	5038826	5041134	-29378	+	405.19	448.474	NA	NA	0.903487	-0.146425
Cd248	NA	liver	19	Brms1	5041404	5049917	-23697	+	342.051	290.561	NA	NA	1.17721	0.235372
Cd248	NA	liver	19	Rin1	5050808	5057071	-15418	+	14.824	18.16	NA	NA	0.8163	-0.292829
Cd248	NA	liver	19	Cd248	5068078	5070637	0	+	1	28.4244	NA	NA	0.035181	-4.82906
Cd248	NA	liver	19	Tmem151a	5070859	5085531	8838	-	4.94135	4.7374	NA	NA	1.04305	0.0608077
Cd248	NA	liver	19	Yif1a	5088538	5092879	21351	+	952.033	960.903	NA	NA	0.990769	-0.01338
Cd248	NA	liver	19	Cnih2	5092871	5098418	26287	-	1.09808	3.15827	NA	NA	0.347683	-1.52415
Cd248	NA	liver	19	Rab1b	5099207	5106996	33744	-	2443.22	2241.58	NA	NA	1.08995	0.124268
Cd248	NA	liver	19	Klc2	5107746	5118560	43796	-	156.476	190.286	NA	NA	0.822321	-0.282226
Cd248	NA	liver	19	Pacs1	5133688	5273119	134046	-	83.4538	102.644	NA	NA	0.813044	-0.298595
Cd248	NA	liver	19	Sf3b2	5273923	5295455	215332	-	2288.39	2333.96	NA	NA	0.980476	-0.0284458
Cd248	NA	liver	19	Gal3st3	5298331	5308738	234177	+	13.726	17.3705	NA	NA	0.790189	-0.33973
Cd248	NA	liver	19	Catsper1	5335741	5344153	270590	+	0.549038	0	NA	NA	#DIV/0!	#DIV/0!
Cd248	NA	liver	19	Cst6	5344705	5349574	277782	-	3.29423	0.789567	NA	NA	4.1722	2.06081
Cd248	NA	liver	19	Banf1	5364641	5366645	296286	-	521.037	530.589	NA	NA	0.981998	-0.0262079
Cd248	NA	liver	19	Eif1ad	5366813	5371511	299804	+	406.837	394.784	NA	NA	1.03053	0.0433907
Cd248	NA	liver	19	Sart1	5377523	5388703	313756	-	630.296	682.976	NA	NA	0.922868	-0.115804
Cd248	NA	liver	19	Tsga10ip	5390049	5394401	322868	-	0	0	NA	NA	#DIV/0!	#DIV/0!
Cd248	NA	liver	19	4930481A15Rik	5406740	5422847	345436	+	171.849	142.912	NA	NA	1.20248	0.266018
Cd248	NA	liver	19	Drap1	5422805	5424979	354534	-	990.465	943.533	NA	NA	1.04974	0.0700339
Cd248	NA	liver	19	AI837181	5425157	5427313	356878	+	372.797	322.143	NA	NA	1.15724	0.210688
Cd248	NA	liver	19	Gm25432	5435900	5435965	366575	+	0	0	NA	NA	#DIV/0!	#DIV/0!
Cd248	NA	liver	19	Fosl1	5447703	5455945	382466	+	4.39231	5.52697	NA	NA	0.794704	-0.33151
Cd248	NA	liver	19	Ccdc85b	5456789	5457397	387736	-	48.3154	75.7984	NA	NA	0.637419	-0.649686
Cd248	NA	liver	19	Fibp	5460607	5465052	393472	+	388.17	370.307	NA	NA	1.04824	0.0679675
Cd248	NA	liver	19	Ctsw	5465240	5468498	397512	-	7.1375	17.3705	NA	NA	0.410898	-1.28315
Cd248	NA	liver	19	Efemp2	5473973	5481853	408556	+	63.1394	79.7463	NA	NA	0.791754	-0.336876
Cd248	NA	liver	19	Mus81	5482345	5488402	416016	-	166.908	140.543	NA	NA	1.18759	0.248039
Cd248	NA	liver	19	Cfl1	5490485	5494029	422900	+	3231.64	3284.6	NA	NA	0.983877	-0.0234508
Cd248	NA	liver	19	Snx32	5495278	5510489	433526	-	93.3365	90.0106	NA	NA	1.03695	0.0523462
Cd248	NA	liver	19	Ovol1	5549137	5560575	485498	-	2.19615	6.31654	NA	NA	0.347683	-1.52415
Cd248	NA	liver	19	Ap5b1	5568074	5571261	500310	+	52.1586	60.7967	NA	NA	0.85792	-0.221086
Cd248	NA	lung	19	Pcx	4510472	4621752	-503246	+	1324.92	1446.03	NA	NA	0.91625	-0.126187
Cd248	NA	lung	19	Lrfn4	4611785	4615667	-455632	-	394.754	397.978	NA	NA	0.991901	-0.0117319
Cd248	NA	lung	19	Rce1	4622551	4625617	-445274	-	674.777	556.017	NA	NA	1.21359	0.279282
Cd248	NA	lung	19	Gm960	4625841	4698668	-407103	-	4.53741	6.39835	NA	NA	0.709152	-0.495833
Cd248	NA	lung	19	Sptbn2	4711208	4752353	-337577	+	187.978	246.337	NA	NA	0.763095	-0.390065
Cd248	NA	lung	19	Gm21992	4742913	4811612	-292095	-	274.189	295.604	NA	NA	0.927555	-0.108495
Cd248	NA	lung	19	Rbm4b	4756543	4767065	-307554	+	969.06	1194.57	NA	NA	0.811219	-0.301836
Cd248	NA	lung	19	Rbm4	4784293	4793901	-280260	-	270.948	234.82	NA	NA	1.15386	0.206463
[truncated: 2,199 more rows]
