# Supplementary material for: Transcriptome Analysis of Targeted Mouse Mutations Reveals the Topography of Local Changes in Gene Expression
Source: PLoS Genet. 2016 Feb 3;12(2):e1005691. doi: 10.1371/journal.pgen.1005691 (PMC4739719; doi:10.1371/journal.pgen.1005691)
Supplement: S2 Table — (XLSX) [file pgen.1005691.s002.xlsx]

## Sheet: K312 Gene List w tissues
Gene	Synonym	Targeting Strategy	Allele	Tissue 1	Tissue 2	Tissue 3	Tissue 4	Tissue 5	Tissue 6
2700097O09Rik	2700097O09Rik	VG	Tm1	kidney	liver	lung	spleen
Aard	Aard	VG	Tm1	testis
Adam26a	Adam26a	VG	Tm1	testis
Adig	Adig	VG	Tm1	abdominal muscle	brown adipose	gonadal adipose	liver
Apof	Apof	VG	Tm1	gastrocsnemius muscle	gonadal adipose	liver	lung	spleen
Arap1	Arap1	CSD	Tm1a	abdominal muscle	brown adipose	gonadal adipose	liver	lung
Arl10	Arl10	VG	Tm1	abdominal muscle	brown adipose	gonadal adipose	liver	lung
Atp6v1b1	Atp6v1b1	VG	Tm1	kidney
Ccdc116	Ccdc116	VG	Tm1	testis
Ccl9	Ccl9	VG	Tm1	gastrocsnemius muscle	liver	lung	cardiac ventricle
Cd248	Cd248	VG	Tm1	gonadal adipose	kidney	liver	lung
Fastk	Fastk	VG	Tm1	gastrocsnemius muscle	brown adipose	kidney	liver	cardiac ventricle
Fbxo44	Fbxo44	CSD	Tm1a	gonadal adipose	kidney	liver	lung	spleen	cardiac ventricle
G6b	AU023871	VG	Tm1	kidney	liver	lung	spleen
Gkn2	Gkn2	VG	Tm1	stomach antrum
Gnpda2	Gnpda2	VG	Tm1	abdominal muscle	gonadal adipose	liver	lung	cardiac ventricle
Gpr182	Gpr182	CSD	Tm2a	kidney	liver	spleen
Il6ra	Il6ra	VG	Tm1	kidney	liver	lung	spleen
Inf2	Inf2	VG	Tm1	kidney	liver	lung	spleen	cardiac ventricle
Iqub	Iqub	VG	Tm1	kidney	lung
Jazf1	Jazf1	EUCOMM	Tm1a	abdominal muscle	brown adipose	gonadal adipose	liver	lung
Kctd15	Kctd15	CSD	Tm1a	abdominal muscle	gonadal adipose	liver	lung
Klf14	Klf14	VG	Tm1	kidney	liver	lung	spleen
Lancl2	Lancl2	CSD	Tm2a	kidney	liver	lung	spleen	cardiac ventricle
Lpin3	Lpin3	CSD	Tm1a	stomach antrum	gonadal adipose	liver	cardiac ventricle
Lrrc72	1700108M19Rik	VG	Tm1	testis
Lyplal1	Lyplal1	CSD	Tm1a	abdominal muscle	gonadal adipose	liver	lung
Mtnr1b	Mtnr1b	VG	Tm1	abdominal muscle	gonadal adipose	liver	lung	cardiac ventricle
Negr1	Negr1	CSD	Tm1a	abdominal muscle	liver	lung	cardiac ventricle
Oxgr1	Oxgr1	VG	Tm1	kidney
Panx1	Panx1	CSD	Tm1a	duodenum	lung	cardiac ventricle
Plekha8	Plekha8	CSD	Tm1a	duodenum	kidney	liver	lung	spleen	cardiac ventricle
Ppapdc2	Ppapdc2	VG	Tm1	duodenum	liver
Prkcdbp	Prkcdbp	VG	Tm1	abdominal muscle	brown adipose	gonadal adipose	liver	lung
Rgcc	1190002H23Rik	CSD	Tm1	abdominal muscle	brown adipose	gonadal adipose	liver	lung
Sik1	Sik1	VG	Tm1	abdominal muscle	gonadal adipose	liver	lung	cardiac ventricle
Slc1a3	Slc1a3	CSD	Tm1	abdominal muscle	brown adipose	gonadal adipose	liver
Slc7a13	Slc7a13	VG	Tm1	kidney
Tex37	1700011F03Rik	VG	Tm1	testis
Tmem248	0610007L01Rik	VG	Tm1	kidney	liver	lung	spleen
Tmem256	1810027O10Rik	VG	Tm1	kidney	liver	lung	spleen	cardiac ventricle
Tst	Tst	VG	Tm1	abdominal muscle	gonadal adipose	liver	cardiac ventricle
Ube2e2	Ube2e2	CSD	Tm1a	liver
Wtip	Wtip	CSD	Tm1a	kidney	liver	lung	spleen	cardiac ventricle
